# Supplementary material for: Antimicrobial activity of ion-substituted calcium phosphates: A systematic review
Source: Heliyon. 2023 May 26;9(6):e16568. doi: 10.1016/j.heliyon.2023.e16568 (PMC10248076; doi:10.1016/j.heliyon.2023.e16568)
Supplement: Appendix B - method for data postprocessing [file mmc1.xlsx]

## Sheet: entry list
ID	Authors	Year	Title	S1	S2	#				#	reason for exclusion	S1	S2	total
1	K. S. Oh; K. J. Kim; Y. K. Jeong; Y. H. Choa	2003	Effect of fabrication processes on the antimicrobial properties of silver doped nano-sized HAp	1	0	7				1	1 no CaP / wrong phase	317	5	322
2	P. Saravanapavan; M. H. Patel; L. L. Hench	2003	Effect of composition and texture on controlled rate of release of an antibacterial agent from bioactive gel-glasses	0	0	1				2	no ion substitution	34	0	34
3	K. S. Oh; K. J. Kim; Y. K. Jeong; E. K. Park; S. Y. Kim; J. H. Kwon; H. M. Ryoo; H. I. Shin	2004	Cytotoxicity and antimicrobial effect of Ag doped hydroxyapatite	1	0	6				3	no quantitative data	73	40	113
4	K. S. Oh; S. H. Park; Y. K. Jeong	2004	Antimicrobial effects of Ag doped hydroxyapatite synthesized from co-precipitation route	1	0	6				4	composite material	269	67	336
5	G. Y. Lv; Y. B. Li; A. P. Yang; X. Zhang; W. H. Yang; J. D. Li	2006	Preparation and antibacterial activity of silver ions-substituted hydroxyapatite/titania	0	0	4				5	language not spoken by authors	23	0	23
6	J. W. Choi; H. M. Cho; E. K. Kwak; T. G. Kwon; H. M. Ryoo; Y. K. Jeong; K. S. Oh; H. I. Shin	2004	Effect of Ag-doped hydroxyapatite as a bone filler for inflamed bone defects	1	0	3				6	full tekst not retrieved	0	17	17
7	K. S. Oh; S. H. Park; Y. K. Jeong	2004	Durability in antimicrobial effects of silver doped hydroxyapatite depending on the synthesis route	1	0	6				7	data unclear	0	63	63
8	J. Eitenmuller; G. Peters; W. Golsong	1984	Delayed liberation of PVP-iodine out of tricalcium-phosphate-granules using soluble coating for local therapy of osteomyelitis. An animal experiment.	0	0	4
9	H. Gautier; A. Billon; C. Merle; G. Daculsi	2004	Bioactive bone substitutes: A vector for drug delivery. Place of antibiotics.	0	0	4
10	D. Matusova; E. Truplova	2006	Drugs and preparations for the treatment of burns.	0	0	5					total articles	1016
11	G. Mainini; M. Torella; A. Ragucci	2004	Treatment with genistein and cimicifuga racemosa. Personal experience.	0	0	1
12	M. A. Alsabti; I. Ciuca; B. S. Vasile; A. Abou Harb; R. Trusca	2020	THE EFFECT OF DIFFERENT SURFACES ROUGHNESS OF Ti6Al4V ALLOY ON SILVER DOPED HYDROXYAPATITE COATING	1	0	7					excluded (1st screening)	716
13	J. S. Cho; H. S. Kim; S. H. Um; S. H. Rhee	2013	Preparation of a novel anorganic bovine bone xenograft with enhanced bioactivity and osteoconductivity	0	0	3					excluded (2nd screening	192
14	Grynyuk, II; O. M. Vasyliuk; S. V. Prylutska; N. Y. Strutynska; O. V. Livitska; M. S. Slobodyanik	2021	Influence of nanoscale-modified apatite-type calcium phosphates on the biofilm formation by pathogenic microorganisms	1	1
15	O. Braissant; P. Chavanne; M. de Wild; U. Pieles; S. Stevanovic; R. Schumacher; L. Straumann; D. Wirz; P. Gruner; A. Bachmann; G. Bonkat	2015	Novel microcalorimetric assay for antibacterial activity of implant coatings: The cases of silver-doped hydroxyapatite and calcium hydroxide	1	0	7					included after 1st screening	300
16	H. Freischmidt; J. Armbruster; E. Bonner; T. Guehring; D. Nurjadi; M. Bechberger; R. Sonntag; G. Schmidmaier; P. A. Grützner; L. Helbig	2021	Systemic Administration of PTH Supports Vascularization in Segmental Bone Defects Filled with Ceramic-Based Bone Graft Substitute	0	0	4					included after 2nd screening	108
17	A. Badria; P. Koutsoukos; S. Korossis; D. Mavrilas	2018	The effect of heparin hydrogel embedding on glutaraldehyde fixed bovine pericardial tissues: Mechanical behavior and anticalcification potential	0	0	1
18	W. Chen; S. Oh; A. P. Ong; N. Oh; Y. Liu; H. S. Courtney; M. Appleford; J. L. Ong	2007	Antibacterial and osteogenic properties of silver-containing hydroxyapatite coatings produced using a sol gel process	1	0	7
19	C. S. Ciobanu; S. L. Iconaru; M. C. Chifiriuc; A. Costescu; P. Le Coustumer; D. Predoi	2013	Synthesis and antimicrobial activity of silver-doped hydroxyapatite nanoparticles	1	0	7
20	T. Furuzono; M. Motaharul; Y. Kogai; Y. Azuma; Y. Sawa	2015	Synthesis and antibacterial evaluation of calcinated Ag-doped nano-hydroxyapatite with dispersibility	1	0	4
21	C. S. Ciobanu; S. L. Iconaru; P. Le Coustumer; D. Predoi	2013	Vibrational investigations of silver-doped hydroxyapatite with antibacterial properties	1	0	3
22	A. D. Anastasiou; M. Nerantzaki; E. Gounari; M. S. Duggal; P. V. Giannoudis; A. Jha; D. Bikiaris	2019	Antibacterial properties and regenerative potential of Sr(2+) and Ce(3+) doped fluorapatites; a potential solution for peri-implantitis	0	0	1
23	I. V. Fadeeva; M. A. Goldberg; I. I. Preobrazhensky; G. V. Mamin; G. A. Davidova; N. V. Agafonova; M. Fosca; F. Russo; S. M. Barinov; S. Cavalu; J. V. Rau	2021	Improved cytocompatibility and antibacterial properties of zinc-substituted brushite bone cement based on beta-tricalcium phosphate	1	1
24	A. L. Carvalho; A. C. Vale; M. P. Sousa; A. M. Barbosa; E. Torrado; J. F. Mano; N. M. Alves	2016	Antibacterial bioadhesive layer-by-layer coatings for orthopedic applications	0	0	1
25	Z. Cao; D. Jiang; L. Yan; J. Wu	2016	In vitro and in vivo osteogenic activity of the novel vancomycin-loaded bone-like hydroxyapatite/poly(amino acid) scaffold	0	0	4
26	H. D. Atkinson; V. S. Ranawat; R. D. Oakeshott	2010	Granuloma debridement and the use of an injectable calcium phosphate bone cement in the treatment of osteolysis in an uncemented total knee replacement	0	0	3
27	M. J. Huchital; A. Saleh; R. Patel; M. Subik	2021	Cancelloplasty for Treatment of Osteomyelitis of the Calcaneus: A Novel Technique and Case Report	0	0	1		#	reason for exclusion	S1	S2	total
28	A. Bidossi; M. Bottagisio; N. Logoluso; E. De Vecchi	2020	In Vitro Evaluation of Gentamicin or Vancomycin Containing Bone Graft Substitute in the Prevention of Orthopedic Implant-Related Infections	0	0	4		1	1 no CaP / wrong phase	317	5	322
29	Y. Bai; S. J. Zhou; L. Shi; W. Ma; C. W. Liu	2018	Fabrication and Characterization of Suspension Plasma-Sprayed Fluoridated Hydroxyapatite Coatings for Biomedical Applications	1	1			2	no ion substitution	34	0	34
30	V. S. Chandra; G. Baskar; R. V. Suganthi; K. Elayaraja; M. I. Joshy; W. S. Beaula; R. Mythili; G. Venkatraman; S. N. Kalkura	2012	Blood compatibility of iron-doped nanosize hydroxyapatite and its drug release	0	0	4		3	no quantitative data	73	40	113
31	H. A. ElBatal; A. A. El-Kheshen; N. A. Ghoneim; M. A. Marzouk; F. H. ElBatal; A. M. Fayad; A. M. Abdelghany; A. A. El-Beih	2019	In Vitro Bioactivity Behavior of Some Borophosphate Glasses Containing Dopant of ZnO, CuO or SrO Together with their Glass-Ceramic Derivatives and their Antimicrobial Activity	0	0	1		4	composite material	269	67	336
32	I. M. Bodea; G. M. Catunescu; T. F. Stroe; S. A. Dirlea; F. I. Beteg	2019	Applications of bacterial-synthesized cellulose in veterinary medicine - A review	0	0	1		5	language not spoken by authors	23	0	23
33	M. Abudhahir; A. Saleem; P. Paramita; S. D. Kumar; C. Tze-Wen; N. Selvamurugan; A. Moorthi	2021	Polycaprolactone fibrous electrospun scaffolds reinforced with copper doped wollastonite for bone tissue engineering applications	0	0	4		6	full tekst not retrieved	0	17	17
34	Z. Alves; C. Nunes; P. Ferreira	2021	Unravelling the Role of Synthesis Conditions on the Structure of Zinc Oxide-Reduced Graphene Oxide Nanofillers	0	0	1		7	data unclear	0	63	63
35	A. Ballardini; M. Montesi; S. Panseri; A. Vandini; P. G. Balboni; A. Tampieri; S. Sprio	2018	New hydroxyapatite nanophases with enhanced osteogenic and anti-bacterial activity	1	1
36	X. Bai; S. Sandukas; M. Appleford; J. L. Ong; A. Rabiei	2012	Antibacterial effect and cytotoxicity of Ag-doped functionally graded hydroxyapatite coatings	1	0	4		Database	# Articles	# Unique
37	J. Czechowska; E. Cichoń; A. Belcarz; A. Ślósarczyk; A. Zima	2021	Effect of Gold Nanoparticles and Silicon on the Bioactivity and Antibacterial Properties of Hydroxyapatite/Chitosan/Tricalcium Phosphate-Based Biomicroconcretes	0	0	4		PubMed	455	455
38	S. Helen; A. R. Kumar	2018	Electrical, mechanical and surface analysis of ion-doped hydroxyapatite for antibacterial activity	1	0	7		Embase	413	122
39	T. M. Hamdy; S. M. A. Mousa; M. A. Sherief	2020	Effect of Incorporation of Lanthanum and Cerium-doped Hydroxyapatite on Acrylic Bone Cement Produced from Phosphogypsum Waste	0	0	4		Web of Science	707	402
40	P. Agalya; G. S. Kumar; R. Srinivasan; K. M. Prabu; G. Karunakaran; S. Cholan; E. Kolesnikov; M. Kim	2021	Hydroxyapatite-based antibacterial bio-nanomaterials: an insight into the synthesis using mussel shell as a calcium source, physicochemical properties, and nanoindentation characteristics	1	1			Cochrane Library	30	28
41	P. Comeau; M. Filiaggi	2017	A two-stage cold isostatic pressing and gelling approach for fabricating a therapeutically loaded amorphous calcium polyphosphate local delivery system	0	0	4		Emcare	103	9
42	A. A. Ahmed; A. A. Ali; D. A. R. Mahmoud; A. M. El-Fiqi	2011	Preparation and characterization of antibacterial P2O5-CaO-Na2O-Ag2O glasses	0	0	1		Total	1016
43	M. D. Calasans-Maia; C. A. B. Barboza Junior; C. A. Soriano-Souza; A. Alves; M. J. P. Uzeda; V. R. Martinez-Zelaya; E. Mavropoulos; M. H. Rocha Leão; R. B. de Santana; J. M. Granjeiro; A. M. Rossi	2019	Microspheres of alginate encapsulated minocycline-loaded nanocrystalline carbonated hydroxyapatite: therapeutic potential and effects on bone regeneration	0	0	4
44	M. Bartmański; Ł. Pawłowski; A. Belcarz; A. Przekora; G. Ginalska; G. Strugała; B. M. Cieślik; A. Pałubicka; A. Zieliński	2021	The Chemical and Biological Properties of Nanohydroxyapatite Coatings with Antibacterial Nanometals, Obtained in the Electrophoretic Process on the Ti13Zr13Nb Alloy	1	0	4
45	H. A. Alrafai; Z. Ali Al-Ahmed; M. K. Ahmed; M. Afifi; K. R. Shoueir; A. Abu-Rayyan	2021	The degradation of methylene blue dye using copper-doped hydroxyapatite encapsulated into polycaprolactone nanofibrous membranes	0	0	3		Bacterium	# Articles		Phase	# Articles
46	L. Bastian; T. Hüfner; E. Mössinger; J. Geerling; T. Goesling; M. Busche; D. Kendoff; S. Bading; H. Rosenthal; C. Krettek	2003	Integration of modern technologies in therapy of sarcomas of the pelvis. Computer-assisted hemipelvectomy and implantation of a custom-made" Bonit gentamycin coated partial pelvic prosthesis"	0	0	1		E. coli	84		HA	95
47	C. Hu; L. N. Wu; C. C. Zhou; H. Sun; P. Gao; X. J. Xu; C. X. Zhang; J. Liang; Y. J. Fan; J. X. Sun; X. D. Zhou; X. D. Zhang	2020	Berberine/Ag nanoparticle embedded biomimetic calcium phosphate scaffolds for enhancing antibacterial function	0	0	4		S. aureus	78		bTCP	7
48	L. Drago; M. Toscano; M. Bottagisio	2018	Recent Evidence on Bioactive Glass Antimicrobial and Antibiofilm Activity: A Mini-Review	0	0	1		P. aeruginosa	24		HA+bTCP	6
49	X. Huang; X. Miao	2007	Novel porous hydroxyapatite prepared by combining H2O2 foaming with PU sponge and modified with PLGA and bioactive glass	0	0	4		C. albicans	16		HA+aTCP	3
50	U. Gbureck; R. Thull; J. E. Barralet	2005	Alkali ion substituted calcium phosphate cement formation from mechanically activated reactants	1	0	3		B. subtilis	10		HA+DCPA	2
51	L. Duta; M. C. Chifiriuc; G. Popescu-Pelin; C. Bleotu; G. Gradisteanu; M. Anastasescu; A. Achim; A. Popescu	2019	Pulsed Laser Deposited Biocompatible Lithium-Doped Hydroxyapatite Coatings with Antimicrobial Activity	1	0	4		E. faecalis	7		HA+DCPD	1
52	C. Englert; P. Angele; J. Fierlbeck; S. Dendorfer; T. Schubert; R. Müller; S. Lienhard; J. Zellner; M. Nerlich; C. Neumann	2007	Conductive bone substitute material with variable antibiotic delivery	0	0	4		S. epidermidis	7		DCPA+DCPD+bTCP	1
53	F. H. El-Batal; A. A. El-Kheshen; A. A. Abd El Aty; G. T. El-Bassyouni	2018	Studies of Bone-Bonding Ability and Antibacterial Properties of Ag+, Cu2+ or Zn2+ ions Doping within Hench's Bioglass and Glass-Ceramic Derivatives	0	0	1		K. pneumoniae	6
54	S. Hesaraki; A. Zamanian; F. Moztarzadeh	2008	The influence of the acidic component of the gas-foaming porogen used in preparing an injectable porous calcium phosphate cement on its properties: acetic acid versus citric acid	0	0	2		S. mutans	3		Method	# Articles
55	M. Chahkandi; S. R. S. Arami; M. Mirzaei; B. Mahdavi; S. M. Hosseini-Tabar	2019	A new effective nano-adsorbent and antibacterial material of hydroxyapatite	1	0	4		S. pneumoniae	3		K-ratio	78
56	H. Freischmidt; J. Armbruster; G. Reiter; P. A. Grützner; L. Helbig; T. Guehring	2020	Individualized Techniques of Implant Coating with an Antibiotic-Loaded, Hydroxyapatite/Calcium Sulphate Bone Graft Substitute	0	0	4		lactobacillus	3		log CFU	46
57	D. C. Clupper; L. L. Hench	2001	Bioactive response of Ag-doped tape cast Bioglass 45S5 following heat treatment	0	0	1		E. aerogenes	2		inhibition zone	31
58	O. Gokcekaya; C. Ergun; T. J. Webster; A. Bahadir; K. Ueda; T. Narushima; T. Nakano	2021	Effect of Precursor Deficiency Induced Ca/P Ratio on Antibacterial and Osteoblast Adhesion Properties of Ag-Incorporated Hydroxyapatite: Reducing Ag Toxicity	1	1			S. pasteurii	2		optical density	6
59	J. Huang; X. Li; G. P. Koller; L. Di Silvio; M. A. Vargas-Reus; R. P. Allaker	2011	Electrohydrodynamic deposition of nanotitanium doped hydroxyapatite coating for medical and dental applications	1	0	3		B. cereus	2		MIC	3
60	J. A. Barros; F. B. Filippin-Monteiro; E. M. de Oliveira; A. Campa; L. H. Catalani; N. Pitombo Rde; B. Polakiewicz	2014	Cytotoxicity of PVPAC-treated bovine pericardium: a potential replacement for glutaraldehyde in biological heart valves	0	0	4		E. faecium	1		MBC	6
61	A. Dubnika; D. Loca; I. Salma; A. Reinis; L. Poca; L. Berzina-Cimdina	2014	Evaluation of the physical and antimicrobial properties of silver doped hydroxyapatite depending on the preparation method	1	0	7		S. typhi	1
62	S. Bano; M. Akhtar; M. Yasir; M. Salman Maqbool; A. Niaz; A. Wadood; M. A. Ur Rehman	2021	Synthesis and Characterization of Silver-Strontium (Ag-Sr)-Doped Mesoporous Bioactive Glass Nanoparticles	0	0	1		S. typhimirium	1		Gram	# Articles
63	O. S. C; O. N. L; O. L. Nd; O. G. Jp; A. M. Crean; K. B. Ryan	2021	Osteointegration, antimicrobial and antibiofilm activity of orthopaedic titanium surfaces coated with silver and strontium-doped hydroxyapatite using a novel blasting process	1	1			P. acnes	1		G+	93
64	K. Dhanaraj; C. S. Kumar; S. H. Socrates; J. V. Arulraj; G. Suresh	2021	A comparative analysis of microwave assisted natural (Murex virgineusshell) and chemical nanohydroxyapatite: structural, morphological and biological studies	0	0	2		F. nucleatum	1		G-	93
65	J. Czechowska; S. Skibiński; M. Guzik; A. Zima	2021	Silver Decorated βTCP-Poly(3hydroxybutyrate) Scaffolds for Bone Tissue Engineering	0	0	4		P. gingivalis	1		fungus	16
66	F. Heravi; H. Bagheri; A. Rangrazi; S. M. Zebarjad	2016	Incorporation of CPP-ACP into Luting and Lining GIC: Influence on Wear Rate (in the Presence of Artificial Saliva) and Compressive Strength	0	0	4		P. nigriscens	1
67	A. Humayun; Y. Y. Luo; D. K. Mills	2020	Electrophoretic Deposition of Gentamicin-Loaded ZnHNTs-Chitosan on Titanium	0	0	4		S. pyogenes	1		Formulation	# Articles
68	Z. Ahmad; E. S. Thian; J. Huang; M. J. Edirisinghe; S. M. Best; S. N. Jayasinghe; W. Bonfield; R. A. Brooks; N. Rushton	2008	Deposition of nano-hydroxyapatite particles utilising direct and transitional electrohydrodynamic processes	0	0	2		S. dysenteriae	1		powder	88
69	J. Fu; N. Liu; L. Mei; L. Liao; D. Deyneko; J. Wang; Y. Bai; G. Lv	2019	Synthesis of Ce-doped Mn3Gd7-xCex(SiO4)6O1.5 for the enhanced catalytic ozonation of tetracycline	0	0	1		M. luteus	1		coating	22
70	A. Bhattacharjee; Y. Fang; T. J. N. Hooper; N. L. Kelly; D. Gupta; K. Balani; I. Manna; T. Baikie; P. T. Bishop; T. J. White; J. V. Hanna	2019	Crystal Chemistry and Antibacterial Properties of Cupriferous Hydroxyapatite	1	1			S. flexneri	1		cement	1
71	A. A. Campbell; L. Song; X. S. Li; B. J. Nelson; C. Bottoni; D. E. Brooks; E. S. DeJong	2000	Development, characterization, and anti-microbial efficacy of hydroxyapatite-chlorhexidine coatings produced by surface-induced mineralization	0	0	4		L. rhamnosus	1		scaffold	1
72	S. Chen; S. Gururaj; W. Xia; H. Engqvist	2016	Synthesis of Ag doped calcium phosphate particles and their antibacterial effect as additives in dental glass ionomer cements	0	0	4		S. carnosus	1
73	L. Chen; W. Song; D. C. Markel; T. Shi; O. Muzik; H. Matthew; W. Ren	2016	Flow perfusion culture of MC3T3-E1 osteogenic cells on gradient calcium polyphosphate scaffolds with different pore sizes	0	0	2		S. sobrinus	1
74	N. C. Andrés; J. M. Sieben; M. Baldini; C. H. Rodríguez; Á. Famiglietti; P. V. Messina	2018	Electroactive Mg(2+)-Hydroxyapatite Nanostructured Networks against Drug-Resistant Bone Infection Strains	1	1
75	I. V. Fadeeva; V. I. Kalita; D. I. Komlev; A. A. Radiuk; A. S. Fomin; G. A. Davidova; N. K. Fursova; F. F. Murzakhanov; M. R. Gafurov; M. Fosca; I. V. Antoniac; S. M. Barinov; J. V. Rau	2020	In Vitro Properties of Manganese-Substituted Tricalcium Phosphate Coatings for Titanium Biomedical Implants Deposited by Arc Plasma	1	1
76	M. M. Farag; Z. M. Al-Rashidy; M. M. Ahmed	2019	In vitro drug release behavior of Ce-doped nano-bioactive glass carriers under oxidative stress	0	0	1
77	J. Bejarano; R. Detsch; A. R. Boccaccini; H. Palza	2017	PDLLA scaffolds with Cu- and Zn-doped bioactive glasses having multifunctional properties for bone regeneration	0	0	1
78	H. Gyotoku; Y. Azuma; T. Furuzono	2020	Evaluation of fluorinated hydroxyapatite nanoparticles as an antibacterial material for catheter coating	1	1
79	G. Ciobanu; M. Harja	2019	Bismuth-Doped Nanohydroxyapatite Coatings on Titanium Implants for Improved Radiopacity and Antimicrobial Activity	1	0	7
80	C. S. Ciobanu; S. L. Iconaru; P. Le Coustumer; L. V. Constantin; D. Predoi	2012	Antibacterial activity of silver-doped hydroxyapatite nanoparticles against gram-positive and gram-negative bacteria	1	0	7
81	R. Ferracini; I. Martinez Herreros; A. Russo; T. Casalini; F. Rossi; G. Perale	2018	Scaffolds as structural tools for bone-targeted drug delivery	0	0	2
82	A. Cochis; J. Barberi; S. Ferraris; M. Miola; L. Rimondini; E. Vernè; S. Yamaguchi; S. Spriano	2020	Competitive Surface Colonization of Antibacterial and Bioactive Materials Doped with Strontium and/or Silver Ions	0	0	1
83	H. Chigama; H. Kanetaka; M. Furuya; K. Yokota; M. Kawashita	2019	Evaluation of Apatite-Forming Ability and Antibacterial Activity of Raw Silk Fabrics Doped with Metal Ions	0	0	1
84	M. A. Goldberg; V. V. Smirnov; P. A. Krokhicheva; S. M. Barinov; V. S. Komlev	2021	The Creation and Application Outlook of Calcium Phosphate and Magnesium Phosphate Bone Cements with Antimicrobial Properties (Review)	0	0	3
85	F. Baino	2020	Copper-doped Ordered Mesoporous Bioactive Glass: A Promising Multifunctional Platform for Bone Tissue Engineering (†)	0	0	1
86	H. El-Hamshary; M. E. El-Naggar; A. El-Faham; M. A. Abu-Saied; M. K. Ahmed; M. Al-Sahly	2021	Preparation and Characterization of Nanofibrous Scaffolds of Ag/Vanadate Hydroxyapatite Encapsulated into Polycaprolactone: Morphology, Mechanical, and In Vitro Cells Adhesion	0	0	4
87	H. Gautier; A. Plumecocq; G. Amador; P. Weiss; C. Merle; J. M. Bouler	2012	In vitro characterization of calcium phosphate biomaterial loaded with linezolid for osseous bone defect implantation	0	0	4
88	L. Duta; A. C. Popescu	2019	Current Status on Pulsed Laser Deposition of Coatings from Animal-Origin Calcium Phosphate Sources	1	0	3
89	M. Bartmański; Ł. Pawłowski; G. Strugała; A. Mielewczyk-Gryń; A. Zieliński	2019	Properties of Nanohydroxyapatite Coatings Doped with Nanocopper, Obtained by Electrophoretic Deposition on Ti13Zr13Nb Alloy	0	0	4
90	S. Erakovic; A. Jankovic; G. C. Tsui; C. Y. Tang; V. Miskovic-Stankovic; T. Stevanovic	2014	Novel bioactive antimicrobial lignin containing coatings on titanium obtained by electrophoretic deposition	0	0	4
91	I. V. Fadeeva; M. R. Gafurov; I. A. Kiiaeva; S. B. Orlinskii; L. M. Kuznetsova; Y. Y. Filippov; A. S. Fomin; G. A. Davydova; I. I. Selezneva; S. M. Barinov	2017	Tricalcium Phosphate Ceramics Doped with Silver, Copper, Zinc, and Iron (III) Ions in Concentrations of Less Than 0.5 wt.% for Bone Tissue Regeneration	1	0	7
92	A. Bhattacharjee; R. Hassan; A. Gupta; M. Verma; P. A. Murugan; P. Sengupta; M. Saravanan; I. Manna; K. Balani	2020	Effect of Zn and Co doping on antibacterial efficacy and cytocompatibility of spark plasma sintered hydroxyapatite	1	1
93	R. Aravindakshan; K. K. Saju; R. A. Rajan	2021	Investigation into Effect of Natural Shellac on the Bonding Strength of Magnesium Substituted Hydroxyapatite Coatings Developed on Ti6Al4V Substrates	0	0	4
94	C. S. Ciobanu; F. Massuyeau; L. V. Constantin; D. Predoi	2011	Structural and physical properties of antibacterial Ag-doped nano-hydroxyapatite synthesized at 100°C	1	0	7
95	R. E. Buckley; S. Seadon	2012	Infections in calcaneal fracture patients treated with open reduction and internal fixation and bioresorbable calcium phosphate paste: a case series	0	0	1
96	N. S. Awwad; M. K. Ahmed; M. Afifi; H. A. Ibrahium	2021	Rb(I)/Se(IV) co-dopant into hydroxyapatite; their structural, morphological, and antibacterial effectiveness for biomedical applications	1	1
97	B. Aksakal; M. Demirel; Z. A. Sinirlioglu	2018	Synthesizing selenium- and silver-substituted hydroxyapatite-based bone grafts and their effects on antibacterial efficiency and cell viability	1	0	4
98	L. M. R. de Vasconcellos; K. L. Camporês; J. M. de Alcântara Abdala; M. N. Vieira; I. R. de Oliveira	2019	Biological and microbiological behavior of calcium aluminate cement-based blend for filling of bone defects	0	0	1
99	S. Cazalbou; G. Bertrand; C. Drouet	2015	Tetracycline-loaded biomimetic apatite: an adsorption study	0	0	4
100	Y. Huang; G. Song; X. Chang; Z. Wang; X. Zhang; S. Han; Z. Su; H. Yang; D. Yang; X. Zhang	2018	Nanostructured Ag(+)-substituted fluorhydroxyapatite-TiO(2) coatings for enhanced bactericidal effects and osteoinductivity of Ti for biomedical applications	0	0	4
101	W. Chi; J. Zou; F. Ai; Y. Lin; W. Li; C. Cao; K. Yang; K. Zhou	2019	Research of Cu-Doped Hydroxyapatite Microbeads Fabricated by Pneumatic Extrusion Printing	1	0	4
102	K. Fujikawa; A. Sugawara; K. Kusama; M. Nishiyama; S. Murai; S. Takagi; L. C. Chow	2002	Fluorescent labeling analysis and electron probe microanalysis for alveolar ridge augmentation using calcium phosphate cement	0	0	2
103	L. Chandran; B. Am	2021	Apatite matrix substituted with biologically essential rare earth elements as an artificial hard tissue substitute: Systematic physicochemical and biological evaluation	1	0	7
104	K. Asadipour; N. Nezafati; M. S. Nourbakhsh; M. Hafezi-Ardakani; S. Bohlooli	2019	Characterization and biological properties of a novel synthesized silicon-substituted hydroxyapatite derived from eggshell	1	0	7
105	D. Durgalakshmi; R. Ajay Rakkesh; M. Kesavan; S. Ganapathy; T. G. Ajithkumar; S. Karthikeyan; S. Balakumar	2018	Highly reactive crystalline-phase-embedded strontium-bioactive nanorods for multimodal bioactive applications	0	0	1
106	K. Chen; P. Ustriyana; F. Moore; N. Sahai	2019	Biological Response of and Blood Plasma Protein Adsorption on Silver-Doped Hydroxyapatite	1	1
107	I. V. Antoniac; M. Filipescu; K. Barbaro; A. Bonciu; R. Birjega; C. M. Cotrut; E. Galvano; M. Fosca; I. V. Fadeeva; G. Vadala; M. Dinescu; J. V. Rau	2020	Iron Ion-Doped Tricalcium Phosphate Coatings Improve the Properties of Biodegradable Magnesium Alloys for Biomedical Implant Application	1	1
108	F. Foroutan; J. McGuire; P. Gupta; A. Nikolaou; B. A. Kyffin; N. L. Kelly; J. V. Hanna; J. Gutierrez-Merino; J. C. Knowles; S. Y. Baek; E. Velliou; D. Carta	2019	Antibacterial Copper-Doped Calcium Phosphate Glasses for Bone Tissue Regeneration	0	0	4
109	C. Canal; M. Modic; U. Cvelbar; M. P. Ginebra	2016	Regulating the antibiotic drug release from β-tricalcium phosphate ceramics by atmospheric plasma surface engineering	0	0	4
110	D. Franco; G. Calabrese; S. Petralia; G. Neri; C. Corsaro; L. Forte; S. Squarzoni; S. Guglielmino; F. Traina; E. Fazio; S. Conoci	2021	Antimicrobial Effect and Cytotoxic Evaluation of Mg-Doped Hydroxyapatite Functionalized with Au-Nano Rods	0	0	4
111	I. Cacciotti	2019	Multisubstituted hydroxyapatite powders and coatings: The influence of the codoping on the hydroxyapatite performances	1	0	3
112	B. R. Cullen; M. D. Bick	1976	Thermal denaturation of DNA from bromodeoxyuridine substituted cells	0	0	1
113	D. Banerjee; S. Bose	2019	Effects of Aloe Vera Gel Extract in Doped Hydroxyapatite-Coated Titanium Implants on in Vivo and in Vitro Biological Properties	0	0	4
114	F. R. Ai; L. T. Chen; J. C. Yan; K. Yang; S. Y. Li; H. Y. Duan; C. L. Cao; W. C. Li; K. Zhou	2020	Hydroxyapatite scaffolds containing copper for bone tissue engineering	1	0	4
115	S. Dima; H. T. Huang; I. Watanabe; Y. H. Pan; Y. Y. Lee; W. J. Chang; N. C. Teng	2021	Sequential application of calcium phosphate and epsilon-polylysine show antibacterial and dentin tubule occluding effects in vitro	0	0	4
116	D. Horkavcova; Q. Doubet; G. L. Lecomte-Nana; E. Jablonska; A. Helebrant	2021	Development of Adhesive, Bioactive and Antibacterial Titania Sol-Gel Coating on Titanium Substrate by Dip-Coating Technique	0	0	1
117	I. V. Fadeeva; M. A. Goldberg; Preobrazhensky, II; G. V. Mamin; G. A. Davidova; N. V. Agafonova; M. Fosca; F. Russo; S. M. Barinov; S. Cavalu; J. V. Rau	2021	Improved cytocompatibility and antibacterial properties of zinc-substituted brushite bone cement based on β-tricalcium phosphate			D
118	A. A. Bathosa; S. Alves; A. D. Ferraz	2019	Study of a luminescent and antibacterial biomaterial based on hydroxyapatite as support for an antineoplastic drug	0	0	4
119	G. Devanand Venkatasubbu; S. Ramasamy; V. Ramakrishnan; J. Kumar	2011	Nanocrystalline hydroxyapatite and zinc-doped hydroxyapatite as carrier material for controlled delivery of ciprofloxacin	0	0	4
120	J. Cheng; J. Zhang; J. Guan; J. K. Zeng; X. Zhao; Y. Z. Xie	2019	Silver nanoparticle-doped tricalcium phosphate: In vitro and in vivo toxicity in rabbits.	0	0	5
121	S. Burtscher; P. Krieg; A. Killinger; A. Al-Ahmad; M. Seidenstücker; S. H. Latorre; A. Bernstein	2019	Thin Degradable Coatings for Optimization of Osteointegration Associated with Simultaneous Infection Prophylaxis	1	0	4
122	S. Hinic; B. Petrovic; S. Kojic; N. Omerovic; J. Jevremov; N. Jelenciakova; G. Stojanovic	2020	Viscosity and mixing properties of artificial saliva and four different mouthwashes	0	0	1
123	J. C. Brodie; E. Goldie; G. Connel; J. Merry; M. H. Grant	2005	Osteoblast interactions with calcium phosphate ceramics modified by coating with type I collagen	0	0	2
124	D. M. Abd; A. Al-Haddad; M. M. Mehdy Al- Sultani	2020	Study the laser bleaching for several human teeth and their structural properties as a model of therapy	0	0	3
125	H. A. Abdulaah; R. A. Anaee; A. M. Al-Ghaban; M. M. Kadhim	2021	Biocompatibility, antibacterial activity and preparation of ce doped beta-tcp by rf sputtering technique to enhancing some properties	1	0	4
126	E. H. Abdulkareem; K. Memarzadeh; R. P. Allaker; J. Huang; J. Pratten; D. Spratt	2015	Anti-biofilm activity of zinc oxide and hydroxyapatite nanoparticles as dental implant coating materials	0	0	4
127	S. M. Ahsan; M. Thomas; K. K. Reddy; S. G. Sooraparaju; A. Asthana; I. Bhatnagar	2018	Chitosan as biomaterial in drug delivery and tissue engineering	0	0	4
128	O. Albulym; O. Kaygili; M. S. A. Hussien; H. Y. Zahran; M. Kilany; I. S. Yahia; N. Bulut; R. Darwish; A. F. El-Kott	2019	Antimicrobial activity of Ga-doped hydroxyapatite nanostructures: Synthesis, morphological, spectroscopic, and dielectric properties	1	1
129	C. P. Bhusari; D. S. Sharma	2017	Pattern of hydroxyapatite crystal growth on bleached enamel following the application of two antioxidants: An atomic force microscope study	0	0	3
130	M. Chozhanathmisra; S. Ramya; L. Kavitha; D. Gopi	2016	Development of zinc-halloysite nanotube/minerals substituted hydroxyapatite bilayer coatings on titanium alloy for orthopedic applications	0	0	4
131	M. Clauss; A. Trampuz; O. Borens; M. Bohner; T. Ilchmann	2010	Biofilm formation on bone grafts and bone graft substitutes: Comparison of different materials by a standard in vitro test and microcalorimetry	0	0	1
132	D. R. De Abreu; R. T. Sasaki; F. L. B. Amaral; F. M. Florio; R. T. Basting	2011	Effect of home-use and in-office bleaching agents containing hydrogen peroxide associated with amorphous calcium phosphate on enamel microhardness and surface roughness	0	0	2
133	M. Di Stasio; M. Nazzaro; M. G. Volpe	2013	Release kinetics of calcium and quercetin from chewing gum as a novel antiplaque and antimicrobial device	0	0	1
134	B. Enkel; C. Dupas; V. Armengol; J. A. Adou; J. Bosco; G. Daculsi; A. Jean; O. Laboux; R. Z. LeGeros; P. Weiss	2008	Bioactive materials in endodontics	0	0	2
135	W. Gargouri; R. Kammoun; M. Elleuche; M. Tlili; N. Kechaou; S. Ghoul-Mazgar	2020	Effect of xylitol chewing gum enriched with propolis on dentin remineralization in vitro	0	0	1
136	A. Ghafari Nazari; A. Tahari; F. Moztarzadeh; M. Mozafari; M. E. Bahrololoom	2011	Ion exchange behaviour of silver-doped apatite micro- and nanoparticles as antibacterial biomaterial	1	0	6
137	M. P. Ginebra; A. Rilliard; E. Fernandez; C. Elvira; J. San Roman; J. A. Planell	2001	Mechanical and rheological improvement of a calcium phosphate cement by the addition of a polymeric drug	0	0	4
138	J. I. Gonzalez Ocampo; M. M. Machado de Paula; N. J. Bassous; A. O. Lobo; C. P. Ossa Orozco; T. J. Webster	2019	Osteoblast responses to injectable bone substitutes of kappa-carrageenan and nano hydroxyapatite	0	0	4
139	D. Gopi; S. Ramya; D. Rajeswari; P. Karthikeyan; L. Kavitha	2014	Strontium, cerium co-substituted hydroxyapatite nanoparticles: Synthesis, characterization, antibacterial activity towards prokaryotic strains and in vitro studies	1	1
140	H. A. Hameed; N. Luddin; A. Husein; A. Ariffin	2018	Evaluation of mannitol salt agar for susceptibility of Staphylococcus Spp. for Ti-6Al-7Nb coated with copper nanoparticles by agar diffusion test	0	0	1
141	A. D. Hanssen	2005	Local antibiotic delivery vehicles in the treatment of musculoskeletal infection	0	0	4
142	M. J. Hicks; C. M. Flaitz	2000	Enamel caries formation and lesion progression with a fluoride dentifrice and a calcium-phosphate containing fluoride dentifrice: A polarized light microscopic study	0	0	4
143	J. Hornberger; R. Rajagopalan; A. Shewade; M. R. Loutfy	2009	Cost consequences of HIV-associated lipoatrophy	0	0	1
144	J. Hu; Y. Jiang; S. Tan; K. Zhu; T. Cai; T. Zhan; S. He; F. Chen; C. Zhang	2021	Selenium-doped calcium phosphate biomineral reverses multidrug resistance to enhance bone tumor chemotherapy	0	0	3
145	X. Hu; S. Mei; F. Wang; S. Tang; D. Xie; C. Ding; W. Du; J. Zhao; L. Yang; Z. Wu; J. Wei	2021	A microporous surface containing Si3N4/Ta microparticles of PEKK exhibits both antibacterial and osteogenic activity for inducing cellular response and improving osseointegration	0	0	1
146	M. Hu; J. Fang; Y. Zhang; X. Wang; W. Zhong; Z. Zhou	2020	Design and evaluation a kind of functional biomaterial for bone tissue engineering: Selenium/mesoporous bioactive glass nanospheres	0	0	1
147	K. Hutting; J. van Netten; J. Dening; W. ten Cate; J. van Baal	2019	Surgical debridement and gentamicin-loaded calcium sulphate/hydroxyapatite bone void filling to treat diabetic foot osteomyelitis	0	0	4
148	K. S. Hwang; S. Hwangbo; J. T. Kim	2008	Silver-doped calcium phosphate nanopowders prepared by electrostatic spraying	1	1
149	S. L. Iconaru; M. Motelica-Heino; D. Predoi	2013	Study on europium-doped hydroxyapatite nanoparticles by fourier transform infrared spectroscopy and their antimicrobial properties	1	0	7
150	R. Ismail; N. D. Dorighello Carareto; J. C. Hornez; F. Bouchart	2020	A localized phage-based antimicrobial system: Effect of alginate on phage desorption from beta-tcp ceramic bone substitutes	0	0	4
151	O. Ivashchenko; L. Protsenko; O. Budylina; N. Ulianchich; I. Uvarova; T. Yarmola	2013	Influence of silver doping on hydroxyapatite properties	1	0	3
152	O. Ivashchenko; T. Tomila; N. Ulyanchich; T. Yarmola; I. Uvarova	2014	Fourier-transform infrared spectroscopy of antibiotic loaded ag-free and ag-doped hydroxyapatites	0	0	3
153	A. Jacobs; G. Renaudin; C. Forestier; J. M. Nedelec; S. Descamps	2020	Biological properties of copper-doped biomaterials for orthopedic applications: A review of antibacterial, angiogenic and osteogenic aspects	1	0	3
154	P. Jadhav; S. Manwar; K. Khose; M. Wade; M. Gole; G. Langote	2021	Effect of medium chain fatty acids as replacement to antibiotics in diets on growth performance and gut health in broiler chicken	0	0	1
155	S. Jitaru; I. Hodisan; L. Timis; A. Lucian; M. Bud	2016	The use of bioceramics in endodontics - literature review	0	0	3
156	P. Kanchana; N. Sudhan; C. Sekar; G. Neri	2019	Manganese Doped Hydroxyapatite Nanoparticles Based Enzyme-Less Electrochemical Sensor for Detecting Hydroquinone	0	0	3
157	K. Kandori; Y. Yamaguchi; M. Wakamura	2017	Photodecomposition of surfactants using Ti(IV)-doped calcium hydroxyapatite particles	0	0	3
158	S. Kapoor; A. Goel; A. Tilocca; V. Dhuna; G. Bhatia; K. Dhuna; J. M. F. Ferreira	2014	Role of glass structure in defining the chemical dissolution behavior, bioactivity and antioxidant properties of zinc and strontium co-doped alkali-free phosphosilicate glasses	0	0	1
159	C. Kelder; A. D. Bakker; J. Klein-Nulend; D. Wismeijer	2018	The 3D printing of calcium phosphate with k-carrageenan under conditions permitting the incorporation of biological components-A method	0	0	4
160	E. Klaric; M. Marcius; M. Ristic; I. Sever; K. Prskalo; Z. Tarle	2015	Surface changes of enamel and dentin after two different bleaching procedures	0	0	2
161	P. Krieg; A. Killinger; R. Gadow; S. Burtscher; A. Bernstein	2017	High velocity suspension flame spraying (HVSFS) of metal doped bioceramic coatings	1	0	3
162	A. Laskus; J. Kolmas	2017	Ionic substitutions in non-apatitic calcium phosphates	0	0	3
163	Y. Khan; M. J. Yaszemski; A. G. Mikos; C. T. Laurencin	2008	Tissue engineering of bone: Material and matrix considerations	0	0	3
164	K. U. Lewandrowski; J. D. Gresser; S. P. Bondre; A. E. Silva; D. L. Wise; D. J. Trantolo	2000	Developing porosity of poly(propylene glycol-co-fumaric acid) bone graft substitutes and the effect on osteointegration: A preliminary histology study in rats	0	0	1
165	Y. Li; X. Hu; J. Ruan; D. D. Arola; C. Ji; M. D. Weir; T. W. Oates; X. Chang; K. Zhang; H. H. K. Xu	2019	Bonding durability, antibacterial activity and biofilm pH of novel adhesive containing antibacterial monomer and nanoparticles of amorphous calcium phosphate	0	0	4
166	G. F. Li; Y. Z. Pan; P. Sirois; K. Li; Y. J. Xu	2012	Iron homeostasis in osteoporosis and its clinical implications	0	0	1
167	P. N. Lim; L. Chang; B. Ho; B. Y. Tay; C. Cleo; E. S. Thian	1626	Development of new generation bone graft material: Silver, silicon co-substituted apatite with bi-functional properties	1	1
168	C. Liu; P. Wan; L. L. Tan; K. Wang; K. Yang	2014	Preclinical investigation of an innovative magnesium-based bone graft substitute forpotential orthopaedic applications	0	0	1
169	O. Lysenko; O. Dubok; A. Borysenko; O. Shinkaruk	2015	The biological properties of the silver- and copper-doped ceramic biomaterial	0	0	4
170	R. Ma; J. L. Wang; Y. W. Li; W. Wang	2020	In vitro antibacterial activity and biocompatibility of a porous scaffold containing magnesium.	0	0	5
171	M. Maiti; M. Sarkar; D. Liu; S. Xu; S. Maiti; B. K. Paul; S. Das	2018	Tungsten doped hydroxyapatite processed at different temperatures: Dielectric behaviour and anti-microbial properties	1	0	7
172	O. Malard; F. Espitalier; P. Bordure; G. Daculsi; P. Weiss; P. Corre	2007	Biomaterials for tissue reconstruction and bone substitution of the ear, nose and throat, face and neck	0	0	3
173	T. Martinez; S. Sarda; A. Dupret-Bories; C. Charvillat; F. Projetti; C. Drouet	2021	Toward a doxorubicin-loaded bioinspired bone cement for the localized treatment of osteosarcoma	0	0	4
174	F. Mei; S. Yao; W. L. Xu; Y. Wu; Y. Wang; M. L. Qi	2021	Facile and simple synthesis of silver-doped hydroxyapatite porous microspheres with good sphericity	0	0	3
175	G. Mestres; C. F. Santos; L. Engman; C. Persson; M. K. Ott	2015	Scavenging effect of Trolox released from brushite cements	0	0	4
176	S. Mistry; S. Burman; S. Roy; N. J. Maitra; R. Roy; A. Chanda	2021	Surface characteristics of titanium dental implants with improved microdesigns: An in vivo study of their osseointegration performance in goat mandible	1	0	3
177	T. Miyazaki; S. Ohmoto; H. Tsuchiya	1999	High-Performance Liquid Chromatographic Analysis of Chlorhexidine in Saliva after Mouthrinsing	0	0	1
178	M. Monsigny; A. C. Roche; P. Midoux; R. Mayer	1994	Glycoconjugates as carriers for specific delivery of therapeutic drugs and genes	0	0	1
179	D. D. H. Monteiro; P. T. Valentim; D. C. Elias; A. N. Moreira; T. P. M. Cornacchia; C. S. Magalhaes	2019	Effect of surface treatments on staining and roughness of bleached enamel	0	0	1
180	K. E. Mosaad; K. R. Shoueir; A. H. Saied; M. M. Dewidar	2021	New Prospects in Nano Phased Co-substituted Hydroxyapatite Enrolled in Polymeric Nanofiber Mats for Bone Tissue Engineering Applications	0	0	4
181	B. Mueller; L. Treccani; K. Rezwan	2017	Antibacterial active open-porous hydroxyapatite/lysozyme scaffolds suitable as bone graft and depot for localised drug delivery	0	0	4
182	O. H. Muhammad; J. P. Rocca; C. Fornaini; E. Medioni	2015	Evolution of the role of phototherapy during endodontic decontamination	0	0	1
183	M. Muller; D. Vehlow; B. Torger; B. Urban; B. Woltmann; U. Hempel	2018	Adhesive drug delivery systems based on polyelectrolyte complex nanoparticles (PEC NP) for bone healing	0	0	1
184	A. M. Mulligan; M. Wilson; J. C. Knowles	2003	The effect of increasing copper content in phosphate-based glasses on biofilms of Streptococcus sanguis	0	0	1
185	H. S. Lee; C. Myers; L. Zaidel; P. C. Nalam; M. A. Caporizzo; A. D. C; D. M. Eckmann; J. G. Masters; R. J. Composto	2017	Competitive Adsorption of Polyelectrolytes onto and into Pellicle-Coated Hydroxyapatite Investigated by QCM-D and Force Spectroscopy	0	0	4
186	R. Najafloo; N. Baheiraei; R. Imani	2021	Synthesis and characterization of collagen/calcium phosphate scaffolds incorporating antibacterial agent for bone tissue engineering application	0	0	4
187	Z. Nazemi; M. Mehdikhani-Nahrkhalaji; M. H. Nazarpak; H. Staji	2015	The antibacterial activity evaluation of sol-gel prepared Zn-doped biphasic calcium phosphate nanopowders	1	0	3
188	N. Nezafati; F. Moztarzadeh; S. Hesaraki	2012	Surface reactivity and in vitro biological evaluation of sol gel derived silver/calcium silicophosphate bioactive glass	0	0	1
189	M. S. Nielsen; M. D. Mikkelsen; S. H. Ptak; E. K. Hejbol; J. Ohmes; T. N. Thi; V. T. Nguyen Ha; X. Frette; S. Fuchs; A. Meyer; H. D. Schroder; M. Ding	2021	Efficacy of marine bioactive compound fucoidan for bone regeneration and implant fixation in sheep	0	0	4
190	H. L. Oh; D. B. Chen; B. G. Seeto; S. J. MacDessi	2010	Mycobacterium fortuitum infection after anterior cruciate ligament reconstruction using a polylactic acid bioabsorbable screw: Case report	0	0	1
191	P. R. A. Oliveira; T. C. L. Coutinho; M. B. Portela; V. C. A. Paula; M. A. Tostes	2017	Influence of biofilm formation on the mechanical properties of enamel after treatment with CPP-ACP creme	0	0	1
192	V. P. Padmanabhan; T. S. N. Sankara Narayanan; S. Sagadevan; M. E. Hoque; R. Kulandaivelu	2019	Advanced lithium substituted hydroxyapatite nanoparticles for antimicrobial and hemolytic studies	1	0	1
193	V. P. Padmanabhan; R. Kulandaivelu; V. Venkatachalam; S. C. Veerla; F. Mohammad; H. A. Al-Lohedan; W. C. Oh; R. Schirhagl; P. K. Obulapuram; M. E. Hoque; S. Sagadevan	2020	Influence of sonication on the physicochemical and biological characteristics of selenium-substituted hydroxyapatites	1	1
194	A. M. Preethi; J. R. Bellare	2021	Concomitant effect of quercetin-and magnesium-doped calcium silicate on the osteogenic and antibacterial activity of scaffolds for bone regeneration	0	0	1
195	S. Pushpakanth; B. Srinivasan; T. P. Sastry; A. B. Mandal	2008	Biocompatible and antibacterial properties of silver-doped hydroxyapatite	1	0	6
196	W. A. Putra; N. Jamarun; A. Agustien; Zilfa; U. Septiani; Safni	2019	Hydroxyapatite and Zn-hydroxyapatite synthesis using calcium from Lake Maninjau pensi shells and resistance test on bacteria	1	1
197	J. V. Rau; I. V. Fadeeva; A. S. Fomin; K. Barbaro; E. Galvano; A. P. Ryzhov; F. Murzakhanov; M. Gafurov; S. Orlinskii; I. Antoniac; V. Uskokovic	2019	Sic Parvis Magna: Manganese-Substituted Tricalcium Phosphate and Its Biophysical Properties	1	1
198	S. Saranya; M. P. Rani	2021	In Vitro Studies of Ce-Doped Hydroxyapatite Synthesized by Sol-Gel Method for Biomedical Applications	1	0	7
199	N. Sarkar; S. Bose	2020	Controlled release of soy isoflavones from multifunctional 3D printed bone tissue engineering scaffolds	0	0	4
200	S. Sathishkumar; A. Karthika; M. Surendiran; L. Kavitha; D. Gopi	2015	Electrodeposition of cerium substituted hydroxyapatite coating on passivated surgical grade stainless steel for biomedical application	1	0	7
201	B. M. Scharer; S. M. Sanicola	2009	The In Vitro Elution Characteristics of Vancomycin From Calcium Phosphate-Calcium Sulfate Beads	0	0	1
202	F. J. Schoen; R. J. Levy	1999	Tissue heart valves: Current challenges and future research perspectives	0	0	1
203	K. Schuhladen; P. Mukoo; L. Liverani; Z. Nescakova; A. R. Boccaccini	2020	Manuka honey and bioactive glass impart methylcellulose foams with antibacterial effects for wound-healing applications	0	0	1
204	A. E. Shalan; M. Afifi; M. M. El-Desoky; M. K. Ahmed	2021	Electrospun nanofibrous membranes of cellulose acetate containing hydroxyapatite co-doped with Ag/Fe: Morphological features, antibacterial activity and degradation of methylene blue in aqueous solution	0	0	4
205	P. N. Silva-Holguin; S. Y. Reyes-Lopez	2021	Alumina-Hydroxyapatite-Silver Spheres With Antibacterial Activity	0	0	4
206	G. Singh; R. P. Singh	2021	Multifunctional strontium-sulphate co-substituted hydroxyapatite nanopowders	1	0	7
207	A. Singh; S. K. Ramachandran; M. B. Gumpu; L. Zsuzsanna; G. Vereb; S. Kertesz; A. Gangasalam	2021	Titanium dioxide doped hydroxyapatite incorporated photocatalytic membranes for the degradation of chloramphenicol antibiotic in water	0	0	3
208	M. Stravinskas; P. Horstmann; J. Ferguson; W. Hettwer; M. Nilsson; S. Tarasevicius; M. M. Petersen; M. A. McNally; L. Lidgren	2016	Pharmacokinetics of gentamicin eluted from a regenerating bone graft substitute in vitro aNd cliNical ReleaSe StudieS	0	0	4
209	M. Stravinskas; M. Nilsson; A. Vitkauskiene; S. Tarasevicius; L. Lidgren	2019	Vancomycin elution from a biphasic ceramic bone substitute	0	0	4
210	J. Sulej-Chojnacka; T. Kloskowski; J. Borowski; M. Ignatev; A. Bajek; H. Wisniewska-Weinert; J. Kwiecinska-Pirog; T. Drewa	2016	Prototype coatings of titanium alloy samples with silver nanoparticles and their biological characterization, in vitro study	0	0	1
211	K. P. Tank; K. S. Chudasama; V. S. Thaker; M. J. Joshi	2013	Cobalt-doped nanohydroxyapatite: Synthesis, characterization, antimicrobial and hemolytic studies	1	0	3
212	M. C. Tanner; R. Heller; F. Westhauser; M. Miska; T. Ferbert; C. Fischer; S. Gantz; G. Schmidmaier; P. Haubruck	2018	Evaluation of the clinical effectiveness of bioactive glass (S53P4) in the treatment of non-unions of the tibia and femur: Study protocol of a randomized controlled non-inferiority trial	0	0	1
213	L. H. Tasker; G. J. Sparey-Taylor; L. D. M. Nokes	2007	Applications of nanotechnology in orthopaedics	0	0	1
214	S. Tavakol; M. R. Nikpour; E. Hoveizi; B. Tavakol; S. M. Rezayat; M. Adabi; S. Shajari Abokheili; M. Jahanshahi	2014	Investigating the effects of particle size and chemical structure on cytotoxicity and bacteriostatic potential of nano hydroxyapatite/chitosan/silica and nano hydroxyapatite/chitosan/silver; as antibacterial bone substitutes	0	0	4
215	S. Thanyaphoo; J. Kaewsrichan	2012	Synthesis and evaluation of novel glass ceramics as drug delivery systems in osteomyelitis	0	0	1
216	M. Thommes; P. Kleinebudde	2006	Use of kappa-carrageenan as alternative pelletisation aid to microcrystalline cellulose in extrusion/spheronisation. II. Influence of drug and filler type	0	0	1
217	M. Thommes; P. Kleinebudde	2006	Use of kappa-carrageenan as alternative pelletisation aid to microcrystalline cellulose in extrusion/spheronisation. I. Influence of type and fraction of filler	0	0	1
218	C. Vakh; A. Kuzmin; A. Sadetskaya; P. Bogdanova; M. Voznesenskiy; O. Osmolovskaya; A. Bulatov	2020	Cobalt-doped hydroxyapatite nanoparticles as a new eco-friendly catalyst of luminol-H2O2 based chemiluminescence reaction: Study of key factors, improvement the activity and analytical application	0	0	3
219	N. Vandecandelaere; F. Bosc; C. Rey; C. Drouet	2014	Peroxide-doped apatites: Preparation and effect of synthesis parameters	1	0	3
220	S. Vellappally; M. Hashem; A. Altinawi; H. Fouad	2021	Nanoparticle incorporated dentin bonding agent to caries effected dentin treated by photodynamic therapy, laser or chlorhexidine	0	0	1
221	H. Wahid; A. Singh	2019	Study of antimicrobial activity of silver-doped hydroxyapatite	1	0	7
222	S. Wang; Y. Zhao; M. Shen; X. Shi	2012	Electrospun hybrid nanofibers doped with nanoparticles or nanotubes for biomedical applications	0	0	4
223	X. Wang; Y. Zhang; C. Lin; W. Zhong	2017	Sol-gel derived terbium-containing mesoporous bioactive glasses nanospheres: In vitro hydroxyapatite formation and drug delivery	0	0	1
224	S. Wendels; L. Averous	2021	Biobased polyurethanes for biomedical applications	0	0	1
225	S. W. Wessel; H. C. van der Mei; A. Maitra; M. W. J. Dodds; H. J. Busscher	2016	Potential benefits of chewing gum for the delivery of oral therapeutics and its possible role in oral healthcare	0	0	1
226	C. Whisstock; A. Volpe; S. Ninkovic; M. Marin; M. Meloni; M. Bruseghin; G. Boschetti; E. Brocco	2020	Multidisciplinary approach for the management and treatment of diabetic foot infections with a resorbable, gentamicin-loaded bone graft substitute	0	0	4
227	C. Winters; D. J. Stickler; N. S. Howe; T. J. Williams; N. Wilkinson; C. J. Buckley	1995	Some observations on the structure of encrusting biofilms of Proteus mirabilis on urethral catheters	0	0	1
228	M. R. Wirthlin; P. K. Chen; C. I. Hoover	2005	A laboratory model biofilm fermenter: Design and initial trial on a single species biofilm	0	0	1
229	Y. Xiao; Y. L. Li; H. Y. Gao; G. L. Wang; P. Xia	2016	Alpha-tricalcium phosphate as a bone graft: Research and development in orthopaedics.	0	0	5
230	J. Xu; X. Li; J. B. Lian; D. C. Ayers; J. Song	2009	Sustained and localized in vitro release of BMP-2/7, RANKL, and tetracycline from FlexBone, an elastomeric osteoconductive bone substitute	0	0	4
231	T. Yanan; G. Teng; R. Guiyun	2022	Preparation and biological properties of zinc-doped hydroxyapatite.	0	0	5
232	A. J. Barker; A. Arthur; M. O. DeNichilo; R. Panagopoulos; S. Gronthos; P. J. Anderson; A. C. W. Zannettino; A. Evdokiou; V. Panagopoulos	2021	Plant-derived soybean peroxidase stimulates osteoblast collagen biosynthesis, matrix mineralization, and accelerates bone regeneration in a sheep model	0	0	1
233	Q. S. Yin; Y. Zhang; J. Li; X. Q. Chen; D. Fu	2011	Determination of silver content in silver-loaded coral hydroxyapatite in relation to the biocompatibility.	0	0	5
234	S. L. Zhang; Z. Y. Meng; Z. Dong; G. Cao; Z. Yang	2006	Drug-impregnated calcium phosphate cement for repairing bone defect and preventing infection.	0	0	5
235	Q. Zhou; T. Wang; C. Wang; Z. Wang; Y. Yang; P. Li; R. Cai; M. Sun; H. Yuan; L. Nie	2020	Synthesis and characterization of silver nanoparticles-doped hydroxyapatite/alginate microparticles with promising cytocompatibility and antibacterial properties	0	0	4
236	N. Abbasizadeh; A. H. Rezayan; J. Nourmohammadi; M. Kazemzadeh-Narbat	2020	HHC-36 antimicrobial peptide loading on silk fibroin (SF)/hydroxyapatite (HA) nanofibrous-coated titanium for the enhancement of osteoblast and bactericidal functions	0	0	1
237	B. E. Abdel-Ghany; B. M. Abdel-Hady; A. M. El-Kadya; H. H. Beheiry; O. W. Guirguis	2015	Characterizations of nano-zinc doped hydroxyapatite to use as bone tissue engineering	1	0	6
238	D. A. Y. Agyapong; H. J. Zeng; I. Acquah; Y. Y. Liu	2015	Structural and Physical Properties of Magnetron Co-sputtered Silver Containing Hydroxyapatite Coatings on Titanium Substrates	0	0	3
239	K. S. Ahmad; S. B. Jaffri	2018	Phytosynthetic Ag doped ZnO nanoparticles: Semiconducting green remediators	0	0	1
240	M. K. Ahmed; S. F. Mansour; R. Al-Waft; E. Abdel-Fattah	2021	Nanofibers scaffolds of co-doped Bi/Sr-hydroxyapatite encapsulated into polycaprolactone for biomedical applications	0	0	4
241	B. A. Al Jahdaly; A. M. Khalil; M. K. Ahmed; K. R. Shoueir	2021	Tuning the compositional configuration of hydroxyapatite modified with vanadium ions including thermal stability and antibacterial properties	1	1
242	Z. A. Al-Ahmed; N. S. Al-Radadi; M. K. Ahmed; K. Shoueir; M. El-Kemary	2020	Dye removal, antibacterial properties, and morphological behavior of hydroxyapatite doped with Pd ions	1	0	7
243	O. Albulym; O. Kaygili; M. S. A. Hussien; H. Y. Zahran; M. Kilany; R. Darwish; N. Bulut; A. Alshahrie; I. S. Yahia	2021	Synthesis and Characterization of Yttrium-Doped Hydroxyapatite Nanoparticles and Their Potential Antimicrobial Activity	1	0	6
244	A. Z. Alshemary; M. Akram; Y. F. Goh; U. Tariq; F. K. Butt; A. Abdolahi; R. Hussain	2015	Synthesis, characterization, in vitro bioactivity and antimicrobial activity of magnesium and nickel doped silicate hydroxyapatite	1	0	7
245	A. M. Alturki; A. Abu-Rayyan; K. M. Abualnaja; D. Alhashmialameer; R. A. El-Saeed; R. M. El-Shabasy	2021	Physicomechanical and morphological properties of hydroxyapatite nanocrystals substituted with copper-zirconium	0	0	4
246	R. Al-Wafi; A. A. Al-Ghamdi; R. Jafer; A. A. Al-Judaib; M. A. Al-Ghamdi; I. S. Yahia; O. Albulym; A. M. El-Naggar	2019	Rapid synthesis of cesium-doped hydroxyapatite nanorods: characterisation and microbial activity	1	0	7
247	M. Amina; M. S. Hassan; N. M. Al Musayeib; T. Amna; M. S. Khil	2014	Improved antibacterial activity of HAP garlanded PLGA ultrafine fibers incorporated with CuO: synthesis and characterization	0	0	4
248	J. Amirian; P. Makkar; G. H. Lee; K. Paul; B. T. Lee	2020	Incorporation of alginate-hyaluronic acid microbeads in injectable calcium phosphate cement for improved bone regeneration	0	0	4
249	P. Amornpitoksuk; S. Suwanboon; S. Sangkanu; A. Sukhoom; N. Muensit; J. Baltrusaitis	2012	Synthesis, characterization, photocatalytic and antibacterial activities of Ag-doped ZnO powders modified with a diblock copolymer	0	0	1
250	J. M. Andriolo; N. J. Sutton; J. P. Murphy; L. G. Huston; E. A. Kooistra-Manning; R. F. West; M. L. Pedulla; M. K. Hailer; J. L. Skinner	2018	Electrospun Fibers for Controlled Release of Nanoparticle-Assisted Phage Therapy Treatment of Topical Wounds	0	0	4
251	J. M. Andriolo; R. M. Hensleigh; C. A. McConnell; M. Pedulla; K. Hailer; R. Kasinath; G. Wyss; W. Gleason; J. L. Skinner	2014	Iron-doped apatite nanoparticles for improvement of phage therapy	0	0	4
252	J. M. Andriolo; G. F. Wyss; J. P. Murphy; M. L. Pedulla; M. K. Hailer; J. L. Skinner	2017	Iron-Doped Apatite Nanoparticles Delivered via Electrospun Fiber Mesh for Maximized Bacterial Killing by Bacteriophage	0	0	4
253	E. Andronescu; F. M. Iordache; C. S. Ciobanu; M. L. Badea; A. Costescu; A. M. Prodan	2015	Optical properties of bioactive europium doped hydroxyapatite (HAp:Eu3+)	1	0	6
254	E. Andronescu; A. Surugiu; M. L. Badea; C. S. Ciobanu; A. Iosif	2016	ANTIMICROBIAL ACTIVITY OF EUROPIUM DOPED HYDROXYAPATITE POWDERS AFTER IMMERSION IN SBF SOLUTION	1	0	7
255	A. Anwar; S. Akbar; A. Sadiqa; M. Kazmi	2016	Novel continuous flow synthesis, characterization and antibacterial studies of nanoscale zinc substituted hydroxyapatite bioceramics	1	1
256	I. Atkinson; E. M. Anghel; L. Predoana; O. C. Mocioiu; L. Jecu; I. Raut; C. Munteanu; D. Culita; M. Zaharescu	2016	Influence of ZnO addition on the structural, in vitro behavior and antimicrobial activity of sol-gel derived CaO-P2O5-SiO2 bioactive glasses	0	0	1
257	D. Avram; N. Angelescu; D. N. Ungureanu; I. Ionita; I. Bancuta; A. Gheboianu; E. M. Lungulescu	2017	Study of Phosphocalcic Glasses from SiO2-CaO-P2O5 System with and Without Silver II. The bioactivity analysis by FTIR, SEM methods and microbiological study of silver-doped glasses	0	0	1
258	F. A. A. Azam; R. Shamsudin; M. H. Ng; A. Ahmad; M. A. M. Akbar; Z. Rashidbenam	2018	Silver-doped pseudowollastonite synthesized from rice husk ash: Antimicrobial evaluation, bioactivity and cytotoxic effects on human mesenchymal stem cells	0	0	1
259	F. Baghbani; F. Moztarzadeh; M. Mozafari; M. Raz; H. Rezvani	2016	Production and Characterization of a Ag- and Zn-Doped Glass-Ceramic Material and In Vitro Evaluation of Its Biological Effects	0	0	1
260	H. R. Bakhsheshi-Rad; E. Hamzah; A. F. Ismail; M. Aziz; E. Karamian; N. Iqbal	2018	Bioactivity, in-vitro corrosion behavior, and antibacterial activity of silver-zeolites doped hydroxyapatite coating on magnesium alloy	0	0	1
261	N. D. Ravi; R. Balu; T. S. S. Kumar	2012	Strontium-Substituted Calcium Deficient Hydroxyapatite Nanoparticles: Synthesis, Characterization, and Antibacterial Properties	1	0	7
262	A. Bari; G. Molino; S. Fiorilli; C. Vitale-Brovarone	2018	Novel multifunctional strontium-copper co-substituted mesoporous bioactive particles	0	0	1
263	F. E. Bastan; Y. Y. Ozbek	2013	PRODUCING ANTIBACTERIAL SILVER-DOPED HYDROXYAPATITE POWDERS WITH CHEMICAL PRECIPITATION AND RESHAPING IN A SPRAY DRYER	1	0	7
264	D. R. Behera; P. Nayak; T. R. Rautray	2020	Phosphatidylethanolamine impregnated Zn-HA coated on titanium for enhanced bone growth with antibacterial properties	0	0	4
265	A. Bensalem; O. K. Kucukosman; J. Raszkiewicz; F. Topkaya	2021	Synthesis, characterization, bactericidal activity, and mechanical properties of hydroxyapatite nano powders impregnated with silver and zinc oxide nanoparticles (Ag-ZnO-Hap)	0	0	4
266	A. Bhattacharjee; A. Gupta; M. Verma; P. A. Murugan; P. Sengupta; S. Matheshwara; I. Manna; K. Balani	2019	Site-specific antibacterial efficacy and cyto/hemo-compatibility of zinc substituted hydroxyapatite	1	1
267	A. Bhattacharjee; A. Gupta; M. Verma; M. P. Anand; P. Sengupta; M. Saravanan; I. Manna; K. Balani	2020	Antibacterial and magnetic response of site-specific cobalt incorporated hydroxyapatite	1	1
268	F. Bir; H. Khireddine; A. Touati; D. Sidane; S. Yala; H. Oudadesse	2012	Electrochemical depositions of fluorohydroxyapatite doped by Cu2+, Zn2+, Ag+ on stainless steel substrates	1	1
269	K. B. Blom; K. K. Bergo; E. K. S. Espe; V. Rosseland; O. J. Grotta; G. Mjoen; A. Asberg; S. Bergan; H. Sanner; T. K. Bergersen; R. Bjornerheim; M. Skauby; I. Seljeflot; B. Waldum-Grevbo; D. O. Dahle; I. Sjaastad; J. A. Birkeland	2020	Cardiovascular rEmodelling in living kidNey donorS with reduced glomerular filtration rate: rationale and design of the CENS study	0	0	1
270	E. S. Bogya; M. Cziko; G. Szabo; R. Barabas	2013	The red beetroot extract antioxidant activity and adsorption kinetics onto hydroxyapatite-based materials	0	0	4
271	N. V. Bulina; M. V. Chaikina; O. B. Vinokurova; I. Y. Prosanov; N. Z. Lyakhov	2019	Low-Temperature Mechanochemical Synthesis of Zinc-Substituted Hydroxyapatite	1	0	6
272	N. V. Bulina; O. B. Vinokurova; N. V. Eremina; I. Y. Prosanov; V. R. Khusnutdinov; M. V. Chaikina	2021	Features of solid-phase mechanochemical synthesis of hydroxyapatite doped by copper and zinc ions	1	0	3
273	V. Burghelea; L. Bosnea; E. Tudorache; M. I. Popescu; G. Voicu; C. Cristea	2008	Antibacterial glazes based on tricalcium phosphate	1	0	3
274	F. Caliskan; M. Tuna; S. G. Akca	2015	Investigation on Effects of Schiff Base Complex to Hydroxyapatite Bioceramics	0	0	4
275	R. T. Candidato; R. Sergi; J. Jouin; O. Noguera; L. Pawlowski	2018	Advanced microstructural study of solution precursor plasma sprayed Zn doped hydroxyapatite coatings	0	0	3
276	G. Z. Cao; Y. Y. Jiang; F. Chen; B. Q. Lu; S. Tan; V. Feng; S. C. Qi; S. S. He; Y. Z. Xu; X. Chen	2020	Antibacterial silver-doped calcium phosphate synthesized by an enzymatic strategy for initial caries treatment	1	0	1
277	J. X. Cao; X. Liu; X. H. Jiang; R. Z. Lian; B. Du; A. V. Rogachev	2021	Studies of magnesium-hydroxyapatite micro/nano film for drug sustained release	0	0	4
278	M. Chambard; D. Remache; Y. Balcaen; O. Dalverny; J. Alexis; R. Siadous; R. Bareille; S. Catros; P. Fort; D. Grossin; F. Gitzhofer; G. Bertrand	2020	Effect of silver and strontium incorporation route on hydroxyapatite coatings elaborated by rf-SPS	1	1
279	H. J. Chen; F. Q. Xu; D. Xue; Y. F. Yang; Q. F. Zhang	2012	Hydrothermal Synthesis and Characterization of Ag-doped Hydroxyapatite Antibacterial Agent	0	0	5
280	H. J. Chen; L. Wan	2013	Antibacterial Property of Hydroxyapatite with Ag+ Dopant Produced by Hydrothermal Process	1	1
281	Y. J. Chou; S. H. Lin; C. J. Shih; S. L. Y. Chang; S. J. Shih	2016	The Effect of Ag Dopants on the Bioactivity and Antibacterial Properties of One-Step Synthesized Ag-Containing Mesoporous Bioactive Glasses	0	0	1
282	Y. J. Chou; H. S. Ningsih; S. J. Shih	2020	Preparation, characterization and investigation of antibacterial silver-zinc co-doped beta-tricalcium phosphate by spray pyrolysis	1	0	4
283	C. S. Ciobanu; E. Andronescu; A. M. Prodan; L. Pall; A. Costescu; P. Le Coustumer; F. Huneau; L. Marutescu; N. I. Ene; R. Trusca; E. S. Barna; S. L. Iconaru	2013	Physico-chemical and antibacterial studies on silver doped nano-hydroxyapatite	1	0	7
284	C. S. Ciobanu; C. L. Popa; D. Predoi	2016	Cerium-doped hydroxyapatite nanoparticles synthesized by the co-precipitation method	1	1
285	G. Ciobanu; A. M. Bargan; C. Luca	2015	New cerium(IV)-substituted hydroxyapatite nanoparticles: Preparation and characterization	1	1
286	G. Ciobanu; M. Harja	2019	Cerium-doped hydroxyapatite/collagen coatings on titanium for bone implants	0	0	4
287	P. W. Citradewi; H. Hidayat; G. Purwiandono; I. Fatimah; S. Sagadevan	2021	Clitorea ternatea-mediated silver nanoparticle-doped hydroxyapatite derived from cockle shell as antibacterial material	1	0	4
288	J. Cizek; V. Brozek; T. Chraska; F. Lukac; J. Medricky; R. Musalek; T. Tesar; F. Siska; Z. Antos; J. Cupera; M. Matejkova; Z. Spotz; S. Houdkova; M. Kverka	2018	Silver-Doped Hydroxyapatite Coatings Deposited by Suspension Plasma Spraying	1	0	3
289	A. Costescu; C. S. Ciobanu; S. L. Iconaru; R. V. Ghita; C. M. Chifiriuc; L. G. Marutescu; D. Predoi	2013	Fabrication, Characterization, and Antimicrobial Activity, Evaluation of Low Silver Concentrations in Silver-Doped Hydroxyapatite Nanoparticles	1	0	7
290	L. Y. Cui; G. B. Wei; Z. Z. Han; R. C. Zeng; L. Wang; Y. H. Zou; S. Q. Li; D. K. Xu; S. K. Guan	2019	In vitro corrosion resistance and antibacterial performance of novel tin dioxide-doped calcium phosphate coating on degradable Mg-1Li-1Ca alloy	0	0	4
291	L. C. A. da Silva; F. G. Neto; S. S. C. Pimentel; R. D. Palacios; F. Sato; K. M. Retamiro; N. S. Fernandes; C. V. Nakamura; F. Pedrochi; A. Steimacher	2021	The role of Ag2O on antibacterial and bioactive properties of borate glasses	0	0	1
292	N. David; R. Nallaiyan	2018	Biologically anchored chitosan/gelatin-SrHAP scaffold fabricated on Titanium against chronic osteomyelitis infection	0	0	4
293	C. Deepa; A. N. Begum; S. Aravindan	2013	PREPARATION AND ANTIMICROBIAL OBSERVATIONS OF ZINC DOPED NANOHYDROXYAPATITE	1	0	4
294	A. M. Deliormanli; M. Yildirim	2016	Sol-gel synthesis of 13-93 bioactive glass powders containing therapeutic agents	0	0	1
295	A. M. Deliormanli	2016	Electrospun cerium and gallium-containing silicate based 13-93 bioactive glass fibers for biomedical applications	0	0	1
296	C. Deng; X. P. Qi; Q. Li; C. L. Yin; H. Yang	2017	Synthesis and Antibacterial Property of Silver Doped Hydroxyapatite by Precipitation and Hydrothermal Method	0	0	5
297	S. Ding; J. Zhang; Y. Tian; B. L. Huang; Y. Yuan; C. S. Liu	2016	Magnesium modification up-regulates the bioactivity of bone morphogenetic protein-2 upon calcium phosphate cement via enhanced BMP receptor recognition and Smad signaling pathway	0	0	4
298	G. Dong; L. Y. He; D. W. Pang; L. X. Wei; C. L. Deng	2016	An in situ study of the deposition of a calcium phosphate mineralized layer on a silicon-substituted hydroxyapatite sensor modulated by bovine serum albumin using QCM-D technology	0	0	3
299	H. Donya; R. Darwesh; M. K. Ahmed	2021	Morphological features and mechanical properties of nanofibers scaffolds of polylactic acid modified with hydroxyapatite/CdSe for wound healing applications	0	0	4
300	B. Singh; A. K. Dubey; S. Kumar; N. Saha; B. Basu; R. Gupta	2011	In vitro biocompatibility and antimicrobial activity of wet chemically prepared Ca10-xAgx(PO4)(6)(OH)(2) (0.0 <= x <= 0.5) hydroxyapatites	1	0	7
301	A. Dubnika; D. Loca; V. Rudovica; M. B. Parekh; L. Berzina-Cimdina	2017	Functionalized silver doped hydroxyapatite scaffolds for controlled simultaneous silver ion and drug delivery	0	0	4
302	A. Dubnika; D. Loca; A. Reinis; M. Kodols; L. Berzina-Cimdina	2013	Impact of sintering temperature on the phase composition and antibacterial properties of silver-doped hydroxyapatite	1	0	4
303	F. H. El-Batal; A. A. El-Kheshen; G. T. El-Bassyouni; A. A. Abd El Aty	2018	In Vitro Bioactivity Behavior of some Borate Glasses and their Glass-Ceramic Derivatives Containing Zn2+, Ag+ or Cu2+ by Immersion in Phosphate Solution and their Anti-Microbial Activity	0	0	1
304	F. Elmi; B. Yousefi; M. M. Elmi; H. Alinezhad; Z. Moulana	2021	Thermal decomposition synthesis of Zn-HAP (extracted from fish scale) nanopowder and its photocatalytic and antibacterial activities under visible light	1	1
305	M. E. El-Naggar; S. Alharthi; D. I. Saleh; W. A. El-Sayed; M. A. Abu-Saied; M. K. Ahmed	2021	Thallium/vanadate co-substitutions through hydroxyapatite/polycaprolactone nanofibrous scaffolds for biomedical domains	0	0	4
306	M. Eltohamy; B. Kundu; J. Moon; H. Y. Lee; H. W. Kim	2018	Anti-bacterial zinc-doped calcium silicate cements: Bone filler	0	0	1
307	U. Erdem; M. Dogan; A. U. Metin; S. Baglar; M. B. Turkoz; M. Turk; S. Nezir	2020	Hydroxyapatite-based nanoparticles as a coating material for the dentine surface: An antibacterial and toxicological effect	1	0	3
308	S. Esmaeili; M. A. Zanjanchi; H. Golmojdeh; S. Shariati	2020	Synthesis, characterization and photocatalytic studies of MCM-41 mesoporous silica core-shells doped with selenium oxide and lanthanum ions	0	0	1
309	C. C. Ferreira; L. L. D. Lucena; V. P. Ricci; E. C. D. Rigo; A. S. Ramos; M. G. N. Campos; N. A. Mariano	2019	Titanium Biomimetically Coated With Hydroxyapatite, Silver Nitrate and Polycaprolactone, for Use In Biomaterials (Biomedicine)	0	0	4
310	I. Fierascu; R. C. Fierascu; R. Somoghi; R. M. Ion; A. Moanta; S. M. Avramescu; C. M. Damian; L. M. Ditu	2018	Tuned apatitic materials: Synthesis, characterization and potential antimicrobial applications	1	0	4
311	M. Fontana	2016	Enhancing Fluoride: Clinical Human Studies of Alternatives or Boosters for Caries Management	0	0	1
312	L. Forte; P. Torricelli; F. Bonvicini; E. Boanini; G. A. Gentilomi; G. Lusvardi; E. Della Bella; M. Fini; E. V. Nepita; A. Bigi	2018	Biomimetic fabrication of antibacterial calcium phosphates mediated by polydopamine	0	0	4
313	M. Furko; Y. H. Jiang; T. Wilkins; C. Balazsi	2016	Development and characterization of silver and zinc doped bioceramic layer on metallic implant materials for orthopedic application	0	0	3
314	M. Furko; K. Balazsi; C. Balazsi	2017	COMPARATIVE STUDY ON PREPARATION AND CHARACTERIZATION OF BIOACTIVE COATINGS FOR BIOMEDICAL APPLICATIONS - A REVIEW ON RECENT PATENTS AND LITERATURE	0	0	3
315	T. G. P. Galindo; T. Kataoka; S. Fujii; M. Okuda; M. Tagaya	2016	Preparation of nanocrystalline zinc-substituted hydroxyapatite films and their biological properties	1	0	7
316	B. Gayathri; N. Muthukumarasamy; D. Velauthapillai; S. B. Santhosh; V. asokan	2018	Magnesium incorporated hydroxyapatite nanoparticles: Preparation, characterization, antibacterial and larvicidal activity	1	0	7
317	I. M. G. dos Santos; L. Barbosa; C. X. Resende; G. D. Soares; E. A. dos Santos	2015	Crystallographic Aspects Regarding the Insertion of Ag+ Ions into a Hydroxyapatite Structure	0	0	3
318	D. Gopi; S. Sathishkurnar; A. Karthika; L. Kavitha	2014	Development of Ce3+/Eu3+ Dual-Substituted Hydroxyapatite Coating on Surgical Grade Stainless Steel for Improved Antimicrobial and Bioactive Properties	1	1
319	V. Graziani; M. Fosca; A. A. Egorov; Y. V. Zobkov; A. Y. Fedotov; A. E. Baranchikov; M. Ortenzi; R. Caminiti; V. S. Komlev; J. V. Rau	2016	Zinc-releasing calcium phosphate cements for bone substitute materials	1	0	3
320	K. A. Gross; L. Komarovska; A. Viksna	2013	Efficient zinc incorporation in hydroxyapatite through crystallization of an amorphous phase could extend the properties of zinc apatites	0	0	3
321	C. Guo; Y. Niu	2021	Duplex modification of hydroxyapatite using co-substitution and dual deposition	1	0	4
322	T. Hacioglu; A. Tezcaner; S. Abbas; Z. Evis	2020	PREPARATION AND CHARACTERISTICS OF CO-DOPED HYDROXYAPATITE BIOMIMETIC COATINGS ON PRETREATED Ti6Al4V ALLOY	1	0	6
323	M. A. Haque; B. Chen	2020	In vitro and in vivo research advancements on the magnesium phosphate cement biomaterials: A review	0	0	3
324	S. Helen; A. R. Kumar	2019	Study of structural, mechanical and dielectrical properties of ions doped apatite for antibacterial activity	0	0	3
325	B. M. Hidalgo-Robatto; M. Lopez-Alvarez; A. S. Azevedo; J. Dorado; J. Serra; N. F. Azevedo; P. Gonzalez	2018	Pulsed laser deposition of copper and zinc doped hydroxyapatite coatings for biomedical applications	1	1
326	B. P. Hou; Z. Yang; Y. L. Yang; E. L. Zhang; G. W. Qin	2018	In vitro bioactivity, tribological property, and antibacterial ability of Ca-Si-based coatings doped with cu particles in-situ fabricated by laser cladding	0	0	4
327	Z. Y. Hou; P. P. Yang; H. Z. Lian; L. L. Wang; C. M. Zhang; C. X. Li; R. T. Chai; Z. Y. Cheng; J. Lin	2009	Multifunctional Hydroxyapatite Nanofibers and Microbelts as Drug Carriers	0	0	4
328	Y. Huang; M. Hao; X. F. Nian; H. X. Qiao; X. J. Zhang; X. Y. Zhang; G. Q. Song; J. C. Guo; X. F. Pang; H. L. Zhang	2016	Strontium and copper co-substituted hydroxyapatite-based coatings with improved antibacterial activity and cytocompatibility fabricated by electrodeposition	1	1
329	Y. Huang; X. J. Zhang; H. H. Mao; T. T. Li; R. L. Zhao; Y. J. Yan; X. F. Pang	2015	Osteoblastic cell responses and antibacterial efficacy of Cu/Zn co-substituted hydroxyapatite coatings on pure titanium using electrodeposition method	1	1
330	Y. Huang; Z. W. Xu; X. J. Zhang; X. T. Chang; X. Y. Zhang; Y. C. Li; T. Ye; R. Han; S. G. Han; Y. Gao; X. Du; H. J. Yang	2017	Nanotube-formed Ti substrates coated with silicate/silver co-doped hydroxyapatite as prospective materials for bone implants	0	0	4
331	Y. Huang; X. J. Zhang; H. L. Zhang; H. X. Qiao; X. Y. Zhang; T. J. Jia; S. G. Han; Y. Gao; H. Y. Xiao; H. J. Yang	2017	Fabrication of silver- and strontium-doped hydroxyapatite/TiO2 nanotube bilayer coatings for enhancing bactericidal effect and osteoinductivity	0	0	4
332	Y. Huang; X. J. Zhang; R. L. Zhao; H. H. Mao; Y. J. Yan; X. F. Pang	2015	Antibacterial efficacy, corrosion resistance, and cytotoxicity studies of copper-substituted carbonated hydroxyapatite coating on titanium substrate	1	1
333	S. L. Iconaru; M. C. Chifiriuc; A. Groza	2017	Structural and Antimicrobial Evaluation of Silver Doped Hydroxyapatite- Polydimethylsiloxane Thin Layers	0	0	4
334	S. L. Iconaru; A. Groza; S. Gaiaschi; K. Rokosz; S. Raaen; S. C. Ciobanu; P. Chapon; D. Predoi	2020	Antimicrobial Properties of Samarium Doped Hydroxyapatite Suspensions and Coatings	1	1
335	M. Ipekoglu; S. Altintas	2010	Silver substituted nanosized calcium deficient hydroxyapatite	1	1
336	N. Iqbal; M. R. A. Kadir; N. Malek; N. H. Bin Mahmood; M. R. Murali; T. Kamarul	2013	Characterization and antibacterial properties of stable silver substituted hydroxyapatite nanoparticles synthesized through surfactant assisted microwave process	1	1
337	N. Iqbal; M. R. A. Kadir; N. Malek; N. H. Mahmood; M. R. Murali; T. Kamarul	2012	Rapid microwave assisted synthesis and characterization of nanosized silver-doped hydroxyapatite with antibacterial properties	1	0	4
338	N. Iqbal; M. R. A. Kadir; N. H. Mahmood; N. Salim; G. R. A. Froemming; H. R. Balaji; T. Kamarul	2014	Characterization, antibacterial and in vitro compatibility of zinc-silver doped hydroxyapatite nanoparticles prepared through microwave synthesis	1	0	4
339	M. Irfan; S. N. Sultana; B. Venkateswarlu; M. Jagannatham; R. Dumpala; B. R. Sunil	2021	Zinc-Substituted Hydroxyapatite: Synthesis, Structural Analysis, and Antimicrobial Behavior	1	1
340	S. Jadalannagari; K. Deshmukh; S. R. Ramanan; M. Kowshik	2014	Antimicrobial activity of hemocompatible silver doped hydroxyapatite nanoparticles synthesized by modified sol-gel technique	1	1
341	A. Jankovic; S. Erakovic; A. Dindune; D. Veljovic; T. Stevanovic; D. Janackovic; V. Miskovic-Stankovic	2012	Electrochemical impedance spectroscopy of a silver-doped hydroxyapatite coating in simulated body fluid used as a corrosive agent	0	0	3
342	R. Jayasree; T. S. S. Kumar; G. Perumal; M. Doble	2018	Drug and ion releasing tetracalcium phosphate based dual action cement for regenerative treatment of infected bone defects	0	0	4
343	M. Jelinek; M. Weiserova; T. Kocourek; K. Jurek; J. Strnad	2010	Doped biocompatible layers prepared by laser	1	0	4
344	M. Jelinek; M. Weiserova; T. Kocourek; M. Zezulova; J. Strnad	2011	Biomedical properties of laser prepared silver-doped hydroxyapatite	1	0	4
345	M. Jelinek; T. Kocourek; K. Jurek; J. Remsa; J. Miksovsky; M. Weiserova; J. Strnad; T. Luxbacher	2010	Antibacterial properties of Ag-doped hydroxyapatite layers prepared by PLD method	1	0	4
346	S. Jose; M. Senthilkumar; K. Elayaraja; M. Haris; A. George; A. D. Raj; S. J. Sundaram; A. K. H. Bashir; M. Maaza; K. Kaviyarasu	2021	Preparation and characterization of Fe doped n-hydroxyapatite for biomedical application	0	0	4
347	M. I. A. Joshy; K. Elayaraja; R. V. Suganthi; S. C. Veerla; S. N. Kalkura	2011	In vitro sustained release of amoxicillin from lanthanum hydroxyapatite nano rods	0	0	4
348	S. Kamonwannasit; C. M. Futalan; P. Khemthong; T. Butburee; A. Karaphun; P. Phatai	2020	Synthesis of copper-silver doped hydroxyapatite via ultrasonic coupled sol-gel techniques: structural and antibacterial studies	1	1
349	P. Kanchana; C. Sekar	2018	Influence of Manganese on the In Vitro Biocompatible and Antibacterial Properties of Nanostructured Hydroxyapatite	0	0	4
350	G. Karunakaran; E. B. Cho; G. S. Kumar; E. Kolesnikov; D. Y. Karpenkov; J. Gopinathan; M. M. Pillai; R. Selvakumar; S. Boobalan; M. V. Gorshenkov	2019	Sodium dodecyl sulfate mediated microwave synthesis of biocompatible superparamagnetic mesoporous hydroxyapatite nanoparticles using black Chlamys varia seashell as a calcium source for biomedical applications	1	1
351	G. Karunakaran; E. B. Cho; G. S. Kumar; E. Kolesnikov; A. Dmitry; S. Ali	2021	Microwave-assisted synthesis of superparamagnetic mesoporous Co-doped hydroxyapatite nanorods for various biomedical applications	1	1
352	G. Karunakaran; E. B. Cho; G. S. Kumar; E. Kolesnikov; G. Janarthanan; M. M. Pillai; S. Rajendran; S. Boobalan; K. G. Sudha; M. P. Rajeshkumar	2020	Mesoporous Mg-doped hydroxyapatite nanorods prepared from bio-waste blue mussel shells for implant applications	1	1
353	G. Karunakaran; E. B. Cho; G. S. Kumar; E. Kolesnikov; G. Janarthanan; M. M. Pillai; S. Rajendran; S. Boobalan; M. V. Gorshenkov; D. Kuznetsov	2019	Ascorbic Acid-Assisted Microwave Synthesis of Mesoporous Ag-Doped Hydroxyapatite Nanorods from Biowaste Seashells for Implant Applications	1	0	4
354	K. Kaur; K. J. Singh; V. Anand; G. Bhatia; S. Singh; H. Kaur; D. S. Arora	2016	Magnesium and silver doped CaO-Na2O-SiO2-P2O5 bioceramic nanoparticles as implant materials	0	0	1
355	M. Kawashita; Y. Yokohama; X. Y. Cui; T. Miyazaki; H. Kanetaka	2014	In vitro apatite formation and visible-light photocatalytic activity of Ti metal subjected to chemical and thermal treatments	0	0	1
356	S. W. Keenan; A. S. Engel	2017	Early diagenesis and recrystallization of bone	0	0	3
357	A. Khalid; P. Ahmad; A. I. Alharthi; S. Muhammad; M. U. Khandaker; M. R. I. Faruque; I. U. Din; M. A. Alotaibi; A. Khan	2021	Synergistic effects of Cu-doped ZnO nanoantibiotic against Gram-positive bacterial strains	0	0	1
358	A. S. Khan; M. Awais	2020	Low-Cost Deposition of Antibacterial Ion-Substituted Hydroxyapatite Coatings onto 316L Stainless Steel for Biomedical and Dental Applications	0	0	4
359	M. Khanijou; R. Zhang; K. Boonsiriseth; R. L. Srisatjaluk; S. Suphangul; V. Pairuchvej; N. Wongsirichat; D. Seriwatanachai	2021	Physicochemical and osteogenic properties of chairside processed tooth derived bone substitute and bone graft materials	0	0	2
360	M. Kilany; E. H. Ibrahim; A. Alshehri; H. A. Ghramh	2019	Enhanced Methyl Orange Removal Using a Newly Isolated Bacterial Strain and Potassium-Iodide-Doped Hydroxyapatite Nanoparticles	1	0	3
361	Y. S. Kim; B. G. Min	2017	Preparation of bio-polyurethane using castor oil and antibacterial hybrid films thereof with silver-doped hydroxyapatite	0	0	4
362	K. Klauke; D. H. Zaitsau; M. Bulow; L. He; M. Klopotowski; T. O. Knedel; J. Barthel; C. Held; S. P. Verevkin; C. Janiak	2018	Thermodynamic properties of selenoether-functionalized ionic liquids and their use for the synthesis of zinc selenide nanoparticles	0	0	1
363	M. Koizhaiganova; I. Yasa; G. Gulumser	2015	Assessment of antibacterial activity of lining leather treated with silver doped hydroxyapatite	0	0	4
364	M. Koizhaiganova; I. Yasa; G. Gulumser	2016	Characterization and Antimicrobial Activity of Silver Doped Hydroxyapatite Obtained by the Microwave Method	1	1
365	V. K. Krut'ko; V. V. Kazbanov; O. N. Musskaya; A. A. Gaidash; A. I. Kulak; N. M. Chekan; M. S. Serdobintsev; K. V. Skrotskaya	2019	Physicochemical Properties and Structure of the Bone Matrix in Simulated Tuberculous Osteitis	0	0	2
366	A. Kumar; C. R. Mariappan; B. S. Sarahan	2019	Antibacterial and structural properties of mesoporous Ag doped calcium borosilicate glass-ceramics synthesized via a sol-gel route	0	0	1
367	A. Kumar; A. Mittal; A. Das; D. Sen; C. R. Mariappan	2021	Mesoporous electroactive silver doped calcium borosilicates: Structural, antibacterial and myogenic potential relationship of improved bio-ceramics	0	0	1
368	B. K. S. Kumar; M. Jagannatham; B. Venkateswarlu; R. Dumpala; B. R. Sunil	2021	Synthesis, characterization, and antimicrobial properties of strontium-substituted hydroxyapatite	1	1
369	P. Kumar; B. S. Dehiya; A. Sindhu; R. Kumar; C. I. Pruncu; A. Yadav	2020	Fabrication and characterization of silver nanorods incorporated calcium silicate scaffold using polymeric sponge replica technique	0	0	1
370	B. Y. S. Kumar; A. M. Isloor; S. Anil; J. Venkatesan; G. C. M. Kumar	2019	Calcium phosphate bioceramics with polyvinyl alcohol hydrogels for biomedical applications	0	0	4
371	F. R. l'Alzit; T. Bazin; T. Cardinal; U. C. Chung; S. Catros; C. Bertrand; M. Gaudon; G. Vignoles	2021	Powder bed laser sintering of copper-doped hydroxyapatite: Numerical and experimental parametric analysis	0	0	3
372	Y. H. Lee; H. C. Wu; C. W. Yeh; C. H. Kuan; H. T. Liao; H. C. Hsu; J. C. Tsai; J. S. Sun; T. W. Wang	2017	Enzyme-crosslinked gene-activated matrix for the induction of mesenchymal stem cells in osteochondral tissue regeneration	0	0	1
373	G. D. Li; N. Zhang; S. T. Zhao; K. L. Zhang; X. Y. Li; A. H. Jing; X. P. Liu; T. Zhang	2018	Fe-doped brushite bone cements with antibacterial property	1	0	4
374	Q. Li; J. S. Yang; J. J. Li; R. Zhang; M. Nakai; M. Niinomi; T. Nakano	2021	Antibacterial Cu-Doped Calcium Phosphate Coating on Pure Titanium	1	0	4
375	Q. Li; A. D. Deacon; N. J. Coleman	2020	Iodoform-Blended Portland Cement for Dentistry	0	0	1
376	X. Li; M. H. Hu; L. Z. Zeng; J. Xiong; B. H. Tang; Z. M. Hu; L. D. Xing; Q. M. Huang; W. S. Li	2019	Co-modified MoO2 nanoparticles highly dispersed on N-doped carbon nanorods as anode electrocatalyst of microbial fuel cells	0	0	1
377	A. Liguori; C. Gualandi; M. L. Focarete; F. Biscarini; M. Bianchi	2020	The Pulsed Electron Deposition Technique for Biomedical Applications: A Review	0	0	1
378	P. N. Lim; T. Konishi; Z. Wang; J. Feng; L. Wang; J. Han; Z. Yang; E. S. Thian	2018	Enhancing osteoconductivity and biocompatibility of silver-substituted apatite in vivo through silicon co-substitution	0	0	3
379	P. N. Lim; S. Y. Tong; B. Ho; W. Wang; E. S. Thian	2019	A functional apatite with antibacterial efficacy for bone tissue infections	1	1
380	Y. G. Lin; Z. R. Yang; J. Cheng; L. S. Wang	2008	Synthesis, characterization and antibacterial property of strontium half and totally substituted hydroxyapatite nanoparticles	1	1
381	F. F. Liu; X. H. Wang; T. T. Chen; N. Y. Zhang; Q. Wei; J. L. Tian; Y. B. Wang; C. Ma; Y. Lu	2020	Hydroxyapatite/silver electrospun fibers for anti-infection and osteoinduction	0	0	4
382	S. Liu; C. Y. Fan; F. C. Jin; L. Zhao; K. R. Dai; J. X. Lu	2015	Preparation and Antibacterial Activities of Porous Silver-Doped beta-Tricalcium Phosphate Bioceramics	1	0	4
383	Y. J. Liu; Y. N. Tan; J. S. Wu	2021	Rubidium doped nano-hydroxyapatite with cytocompatibility and antibacterial	1	1
384	Y. C. Liu; Y. T. Lee; T. C. Huang; G. S. Lin; Y. W. Chen; B. S. Lee; K. L. Tung	2021	In Vitro Bioactivity and Antibacterial Activity of Strontium-, Magnesium-, and Zinc-Multidoped Hydroxyapatite Porous Coatings Applied via Atmospheric Plasma Spraying	1	1
385	O. V. Livitska; N. Y. Strutynska; O. M. Vasyliuk; Grynyuk, II; S. V. Prylutska; N. S. Slobodyanik	2020	Synthesis, characterization and antimicrobial properties of chemically modified apatite-related calcium phosphates	1	1
386	Q. Long; Y. Jiang; X. F. Lai; L. Liao; K. N. Xie; L. Xie	2020	The preparation of a difunctional porous beta-tricalcium phosphate scaffold with excellent compressive strength and antibacterial properties	1	0	4
387	J. H. Luo; B. Mamat; Z. H. Yue; N. Y. Zhang; X. J. Xu; Y. L. Li; Z. Su; C. Ma; F. Z. Zang; Y. B. Wang	2021	Multi-metal ions doped hydroxyapatite coatings via electrochemical methods for antibacterial and osteogenesis	1	0	4
388	Y. Lv; G. Y. Cai; X. X. Zhang; Y. L. Ma; Z. H. Dong	2021	Microstructure, anti-corrosion and biological performance of Ag, Zn Co-doped titania coating: The influence of Zn contents	0	0	1
389	A. V. Lyasnikova; O. A. Markelova; O. A. Dudareva; I. P. Grishina; V. N. Lyasnikov	2018	Titanium-Silver-Substituted Calcium Phosphates" Plasma Coatings: Properties, Comparison, and Prospects of Application"	0	0	3
390	A. V. Lyasnikova; O. A. Markelova; O. A. Dudareva; V. N. Lyasnikov; A. P. Barabash; S. P. Shpinyak	2016	Comprehensive Characterization of Plasma-Sprayed Coatings Based Silver- and Copper-Substituted Hydroxyapatite	1	0	3
391	M. Mabrouk; S. M. Mousa; W. A. Abd ElGhany; M. T. Abo-elfadl; G. T. El-Bassyouni	2021	Bioactivity and cell viability of Ag+- and Zr4+-co-doped biphasic calcium phosphate	1	0	4
392	P. P. Maciel; J. A. M. Pessoa; E. L. G. de Medeiros; A. U. D. Batista; L. R. F. Figueiredo; E. S. de Medeiros; D. F. D. Duarte; A. F. Alves; F. B. de Sousa; B. R. Vieira; R. Batista; D. E. C. Perez; R. R. Menezes; L. R. C. Castellano; P. R. F. Bonan	2020	Use of strontium doping glass-ceramic material for bone regeneration in critical defect: In vitro and in vivo analyses	0	0	1
393	B. Madhavi; A. S. S. Reddy; P. S. Prasad; A. Prasad; P. P. K. Devi; V. R. Kumar; N. Veeraiah	2021	The impact of Nb2O5 on in-vitro bioactivity and antibacterial activity of CaF2-CaO-B2O3-P2O5-SrO glass system	0	0	1
394	K. Magyari; C. Gruian; B. Varga; R. Ciceo-Lucacel; T. Radu; H. J. Steinhoff; G. Varo; V. Simon; L. Baia	2014	Addressing the optimal silver content in bioactive glass systems in terms of BSA adsorption	0	0	1
395	M. T. Maia; A. L. D. Soares; M. A. Caetano; F. K. Andrade; E. Rodriguez-Castellon; R. S. Vieira	2021	Biomimetic Strontium Substituted Calcium Phosphate Coating for Bone Regeneration	0	0	4
396	D. Mainard; P. Netter	2018	What bone substitutes for what bone loss	0	0	2
397	S. Mandal; B. Sunilkumar; A. Kumar; B. Basu	2014	Hot pressed silver doped hydroxyapatite biomaterials with bactericidal properties against magnetotactic bacteria	1	0	3
398	E. Margariti; E. T. Stathopoulou; Y. Sanakis; E. Kotopoulou; P. Pavlakis; A. Godelitsas	2019	A geochemical approach to fossilization processes in Miocene vertebrate bones from Sahabi, NE Libya	0	0	1
399	C. R. Mariappan; N. Ranga	2017	Influence of silver on the structure, dielectric and antibacterial effect of silver doped bioglass-ceramic nanoparticles	0	0	1
400	C. F. Marques; S. Olhero; J. C. C. Abrantes; A. Marote; S. Ferreira; S. I. Vieira; J. M. F. Ferreira	2017	Biocompatibility and antimicrobial activity of biphasic calcium phosphate powders doped with metal ions for regenerative medicine	1	0	3
401	C. F. Marques; F. H. Perera; A. Marote; S. Ferreira; S. I. Vieira; S. Olhero; P. Miranda; J. M. F. Ferreira	2017	Biphasic calcium phosphate scaffolds fabricated by direct write assembly: Mechanical, anti-microbial and osteoblastic properties	1	0	3
402	T. Matsunaga; H. Ishizaki; S. Tanabe; Y. Hayashi	2009	Synchrotron radiation microbeam X-ray fluorescence analysis of zinc concentration in remineralized enamel in situ	0	0	1
403	S. Mehnath; M. Arjama; M. Rajan; K. Premkumar; K. Karthikeyan; M. Jeyaraj	2020	Mineralization of bioactive marine sponge and electrophoretic deposition on Ti-6Al-4V implant for osteointegration	0	0	1
404	A. A. Menazea; S. A. Abdelbadie; M. K. Ahmed	2020	Manipulation of AgNPs coated on selenium/carbonated hydroxyapatite/epsilon-polycaprolactone nano-fibrous via pulsed laser deposition for wound healing applications	0	0	1
405	A. Mineshige; H. Hayakawa; T. Nishimoto; A. Heguri; T. Yazawa; Y. Takayama; Y. Kagoshima; H. Takano; S. Takeda; J. Matsui	2018	Preparation of lanthanum silicate electrolyte with high conductivity and high chemical stability	0	0	1
406	M. Miola; E. Verne; C. Vitale-Brovarone; F. Baino	2016	Antibacterial Bioglass-Derived Scaffolds: Innovative Synthesis Approach and Characterization	0	0	1
407	R. N. Mofrad; S. K. Sadrnezhaad; J. V. Khaki	2017	Effect of Cu2+ ion on biological performance of nanostructured fluorapatite doped with copper	0	0	1
408	A. Moghanian; S. Firoozi; M. Tahriri	2017	Synthesis and in vitro studies of sol-gel derived lithium substituted 58S bioactive glass	0	0	1
409	A. Moghanian; S. Firoozi; M. Tahriri	2017	Characterization, in vitro bioactivity and biological studies of sol-gel synthesized SrO substituted 58S bioactive glass	0	0	1
410	A. Moghanian; S. Nasiripour; Z. Miri; Z. Hajifathali; S. H. Hosseini; M. Sajjadnejad; R. Aghabarari; N. Nankali; A. K. Miri; M. Tahriri	2021	Structural and in vitro biological evaluation of sol-gel derived multifunctional Ti+4/Sr+2 co-doped bioactive glass with enhanced properties for bone healing	0	0	1
411	A. Moghanian; S. Nasiripour; A. Koohfar; M. Sajjadnejad; S. Hosseini; M. Taherkhani; Z. Miri; S. H. Hosseini; M. Aminitabar; A. Rashvand	2021	Characterization, in vitro bioactivity and biological studies of sol-gel-derived TiO2 substituted 58S bioactive glass	0	0	1
412	A. Moghanian; A. Koohfar; S. Hosseini; S. H. Hosseini; A. Ghorbanoghli; M. Sajjadnejad; M. Raz; M. Elsa; F. Sharifianjazi	2021	Synthesis, characterization and in vitro biological properties of simultaneous co-substituted Ti+4/Li+1 58s bioactive glass	0	0	1
413	A. Moghanian; S. Nasiripour; S. M. Hosseini; S. H. Hosseini; A. Rashvand; A. Ghorbanoghli; A. Pazhouheshgar; F. S. Jazi	2021	The effect of Ag substitution on physico-chemical and biological properties of sol-gel derived 60%SiO2-31%CaO-4%P2O5-5%TiO2 (mol%) quaternary bioactive glass	0	0	1
414	A. Moghanian; A. Ghorbanoghli; M. Kazem-Rostami; A. Pazhouheshgar; E. Salari; M. S. Yazdi; T. Alimardani; H. Jahani; F. S. Jazi; M. Tahriri	2020	Novel antibacterial Cu/Mg-substituted 58S-bioglass: Synthesis, characterization and investigation of in vitro bioactivity	0	0	1
415	A. Moghanian; M. Zohourfazeli; M. H. M. Tajer; Z. Miri; S. Hosseini; A. Rashvand	2021	Preparation, characterization and in vitro biological response of simultaneous co-substitution of Zr+4/Sr+2 58S bioactive glass powder	0	0	1
416	A. Moghanian; A. Sedghi; A. Ghorbanoghli; E. Salari	2018	The effect of magnesium content on in vitro bioactivity, biological behavior and antibacterial activity of sol-gel derived 58S bioactive glass	0	0	1
417	A. Mombelli; R. Moene; F. Decaillet	2012	Surgical treatments of peri-implantitis	0	0	1
418	M. A. Morsi; A. M. Hezma	2019	Effect of iron doped hydroxyapatite nanoparticles on the structural, morphological, mechanical and magnetic properties of polylactic acid polymer	0	0	4
419	M. S. K. Mubina; S. Shailajha; R. Sankaranarayanan; S. T. Smily	2021	Enriched biological and mechanical properties of boron doped SiO2-CaO-Na2O-P2O5 bioactive glass ceramics (BGC)	0	0	1
420	N. Murugan; L. Kavitha; E. Shinyjoy; D. Rajeswari; K. Vimala; S. Kannan; D. Gopi	2015	Smart rose flower like bioceramic/metal oxide dual layer coating with enhanced anti-bacterial, anticancer, anti-corrosive and biocompatible properties for improved orthopedic applications	0	0	4
421	T. Nagyne-Kovacs; L. Studnicka; A. Kincses; G. Spengler; M. Molnar; M. Tolner; I. E. Lukacs; I. M. Szilagyi; G. Pokol	2018	Synthesis and characterization of Sr and Mg-doped hydroxyapatite by a simple precipitation method	1	1
422	P. Nasker; M. Mukherjee; S. Kant; S. Tripathy; A. Sinha; M. Das	2018	Fluorine substituted nano hydroxyapatite: Synthesis, bio-activity and antibacterial response study	1	1
423	A. Nawaz; S. Bano; M. Yasir; A. Wadood; M. A. U. Rehman	2020	Ag and Mn-doped mesoporous bioactive glass nanoparticles incorporated into the chitosan/gelatin coatings deposited on PEEK/bioactive glass layers for favorable osteogenic differentiation and antibacterial activity	0	0	1
424	I. A. Nedelcu; A. Ficai; M. Sonmez; D. Ficai; O. Oprea; E. Andronescu	2014	Silver Based Materials for Biomedical Applications	0	0	1
425	L. Nie; Y. L. Deng; Y. Y. Zhang; Q. J. Zhou; Q. M. Shi; S. P. Zhong; Y. Sun; Z. Yang; M. Sun; C. Politis; A. Shavandi	2021	Silver-doped biphasic calcium phosphate/alginate microclusters with antibacterial property and controlled doxorubicin delivery	0	0	4
426	M. Okazaki; Y. Azuma; M. Iwasaki; T. Furuzono	2021	Antibacterial coating of titanium-doped hydroxyapatite nanoparticles on a polymer substrate	1	0	6
427	Y. Li; J. H. Ho; C. P. Ooi	2010	Antibacterial efficacy and cytotoxicity studies of copper (II) and titanium (IV) substituted hydroxyapatite nanoparticles	1	1
428	C. O'Sullivan; P. O'Hare; G. Byrne; L. O'Neill; K. B. Ryan; A. M. Crean	2011	A Modified Surface on Titanium Deposited by a Blasting Process	0	0	2
429	M. A. Ouis; A. A. Fayad; A. A. Abd El Aty; G. T. El-Bassyouni	2018	Processing, Characterization and Application of Some Borophosphate Glasses Containing Antibacterial and Antifungal Oxides in Bioactive Demands	0	0	1
430	M. A. Ouis; A. A. Gamal	2021	Role of Silver Ions in Na2O-CaF2-P2O5 Host Glass and Its Corresponding Glass-Ceramic: Searching for Antibacterial Behaviour- Supplemented by Spectral, Optical, FTIR and SEM Investigations	0	0	1
431	V. P. Padmanabhan; R. Kulandaivelu; S. Nellaiappan; M. Lakshmipathy; S. Sagadevan; M. R. Johan	2020	Facile fabrication of phase transformed cerium (IV) doped hydroxyapatite for biomedical applications - A health care approach	1	0	7
432	H. Paennarin; S. L. Seet	2013	Sol-Gel Synthesis and Characterization of Strontium/Zinc-substituted Hydroxyapatites	0	0	3
433	K. Pajor; L. Pajchel; B. Kolodziejska; J. Kolmas	2018	Selenium-Doped Hydroxyapatite Nanocrystals-Synthesis, Physicochemical Properties and Biological Significance	0	0	3
434	S. Palakurthy; P. A. Azeem; K. V. Reddy	2019	In vitro evaluation of silver doped wollastonite synthesized from natural waste for biomedical applications	0	0	1
435	X. Pan; J. Huang; K. L. Zhang; Z. J. Pei; Z. F. Ding; Y. X. Liang; Z. P. Gu; G. D. Li; H. X. Xie	2021	Iron-doped brushite bone cement scaffold with enhanced osteoconductivity and antimicrobial properties for jaw regeneration	1	0	4
436	R. Panneerselvam; N. Anandhan; G. Gopu; A. A. Roselin; K. P. Ganesan; T. Marimuthu	2020	Impact of different transition metal ions in the structural, mechanical, optical, chemico-physical and biological properties of nanohydroxyapatite	1	1
437	O. Paris; B. Aichmayer; A. Al-Sawalmih; C. H. Li; S. Siegel; P. Fratzl	2011	Mapping Lattice Spacing and Composition in Biological Materials by Means of Microbeam X-Ray Diffraction	0	0	1
438	Z. Pasandideh; M. Tajabadi; J. Javadpour; S. M. Mirkazemi	2020	The effects of Fe3+ and Co2+ substitution in Ca10-x-yFexCoy(PO4)(6)(OH)(2) hydroxyapatite nanoparticles: Magnetic, antibacterial, and improved drug release behavior	1	0	3
439	C. Piccirillo; R. C. Pullar; D. M. Tobaldi; P. M. L. Castro; M. M. E. Pintado	2015	Silver-containing calcium phosphate materials of marine origin with antibacterial activity	1	0	4
440	S. Ponnusamy; S. Sadhasivam; K. Louis; M. Periasamy; G. Dhanaraj	2020	An innovative Azadirachta indica gum-mediated synthesis of cocoon-shaped nano-AgHAp from Lamellidens marginalis shells	1	0	4
441	M. Prabhu; K. Kavitha; P. Manivasakan; V. Rajendran; P. Kulandaivelu	2013	Synthesis, characterization and biological response of magnesium-substituted nanobioactive glass particles for biomedical applications	0	0	1
442	J. Prakash; T. S. Kumar; K. S. Venkataprasanna; R. Niranjan; M. Kaushik; D. B. Samal; G. D. Venkatasubbu	2019	PVA/alginate/hydroxyapatite films for controlled release of amoxicillin for the treatment of periodontal defects	0	0	4
443	S. S. Prasad; I. Ratha; T. Adarsh; A. Anand; P. K. Sinha; P. Diwan; K. Annapurna; K. Biswas	2018	In vitro bioactivity and antibacterial properties of bismuth oxide modified bioactive glasses	0	0	1
444	S. S. Prasad; S. Datta; T. Adarsh; P. Diwan; K. Annapurna; B. Kundu; K. Biswas	2018	Effect of boron oxide addition on structural, thermal, in vitro bioactivity and antibacterial properties of bioactive glasses in the base S53P4 composition	0	0	1
445	D. Predoi; S. L. Iconaru; M. V. Predoi; A. Groza; S. Gaiaschi; K. Rokosz; S. Raaen; C. C. Negrila; A. M. Prodan; A. Costescu; M. L. Badea; P. Chapon	2020	Development of Cerium-Doped Hydroxyapatite Coatings with Antimicrobial Properties for Biomedical Applications	1	1
446	D. Predoi; S. L. Iconaru; M. V. Predoi; M. Motelica-Heino; N. Buton; C. Megier	2020	Obtaining and Characterizing Thin Layers of Magnesium Doped Hydroxyapatite by Dip Coating Procedure	1	1
447	D. Predoi; S. L. Iconaru; M. V. Predoi	2018	Bioceramic Layers with Antifungal Properties	1	1
448	D. Predoi; S. L. Iconaru; M. V. Predoi	2020	Fabrication of Silver- and Zinc-Doped Hydroxyapatite Coatings for Enhancing Antimicrobial Effect	1	0	4
449	R. D. Premchandrakanth; M. K. Krishna; V. Meghana; P. K. Veni; M. Paramesh	2020	MODERN BIOMATERIALS FOR ORTHOPAEDIC IMPLANTS	0	0	1
450	B. Priyadarshini; U. Anjaneyulu; U. Vijayalakshmi	2017	Preparation and characterization of sol-gel derived Ce-4 + doped hydroxyapatite and its in vitro biological evaluations for orthopedic applications	1	1
451	B. Priyadarshini; U. Vijayalakshmi	2018	Development of cerium and silicon co-doped hydroxyapatite nanopowder and its in vitro biological studies for bone regeneration applications	1	1
452	A. M. Prodan; S. L. Iconaru; M. V. Predoi; D. Predoi; M. Motelica-Heino; C. S. Turculet; M. Beuran	2020	Silver-Doped Hydroxyapatite Thin Layers Obtained by Sol-Gel Spin Coating Procedure	1	0	7
453	K. A. Prosolov; O. A. Belyavskaya; V. V. Lastovka; M. V. Chaikina; Y. P. Sharkeev	2021	Principal Physics of Oblique Sputtering of Calcium Phosphate Coatings Using RF-Magnetron Discharge Plasma	0	0	2
454	K. A. Prosolov; O. A. Belyavskaya; J. Linders; K. Loza; O. Prymak; C. Mayer; J. V. Rau; M. Epple; Y. P. Sharkeev	2019	Glancing Angle Deposition of Zn-Doped Calcium Phosphate Coatings by RF Magnetron Sputtering	0	0	3
455	K. A. Prosolov; O. A. Belyavskaya; U. Muehle; Y. P. Sharkeev	2018	Thin Bioactive Zn Substituted Hydroxyapatite Coating Deposited on Ultrafine-Grained Titanium Substrate: Structure Analysis	0	0	3
456	K. A. Prosolov; D. V. Mitrichenko; A. B. Prosolov; O. O. Nikolaeva; V. V. Lastovka; O. A. Belyavskaya; V. A. Chebodaeva; I. A. Glukhov; L. S. Litvinova; V. V. Shupletsova; O. G. Khaziakhmatova; V. V. Malashchenko; K. A. Yurova; E. O. Shunkin; M. A. Fedorov; A. R. Komkov; V. V. Pavlenko; Anisenya, II; Y. P. Sharkeev; A. Vladescu; I. A. Khlusov	2021	Zn-Doped CaP-Based Coatings on Ti-6Al-4V and Ti-6Al-7Nb Alloys Prepared by Magnetron Sputtering: Controllable Biodegradation, Bacteriostatic, and Osteogenic Activities	1	0	7
457	M. L. Qi; Z. N. Huang; A. Phakatkar; W. T. Yao; Y. F. Yuan; T. Foroozan; G. Y. Xiao; R. Shahbazian-Yassar; Y. P. Lu; T. Shokuhfar	2018	Facile hydrothermal synthesis of antibacterial multi-layered hydroxyapatite nanostructures with superior flexibility	1	0	7
458	H. X. Qiao; G. Q. Song; Y. Huang; H. Yang; S. G. Han; X. J. Zhang; Z. H. Wang; J. Ma; X. P. Bu; L. Fu	2019	Si, Sr, Ag co-doped hydroxyapatite/TiO2 coating: enhancement of its antibacterial activity and osteoinductivity	0	0	4
459	X. H. Qiu; P. N. Lim; E. S. Thian	2020	A comparative study on thein-vitroantibacterial behaviour of chemically-modified calcium phosphate coatings	1	0	6
460	X. H. Qiu; P. N. Lim; S. Y. Tong; E. S. Thian	2018	Deposition of substituted apatite coatings at different coating patterns via drop-on-demand micro-dispensing technique	1	0	6
461	X. H. Qiu; X. Y. Tan; F. T. Yan; Q. M. Su; J. Chen; X. Y. Jiang		Semi-supervised recommender system for bone implant ratio recommendation	1	0	7
462	A. I. Raafat; H. Kamal; H. M. Sharada; S. A. Abd Elhalim; R. D. Mohamed	2020	Radiation Synthesis of Magnesium Doped Nano Hydroxyapatite/(Acacia-Gelatin) Scaffold for Bone Tissue Regeneration: In Vitro Drug Release Study	0	0	4
463	Z. Radovanovic; D. Veljovic; B. Jokic; S. Dimitrijevic; G. Bogdanovic; V. Kojic; R. Petrovic; D. Janackovic	2012	Biocompatibility and antimicrobial activity of zinc(II)-doped hydroxyapatite, synthesized by a hydrothermal method	1	1
464	N. Raja; H. Park; Y. J. Choi; H. S. Yun	2021	Multifunctional Calcium-Deficient Hydroxyl Apatite-Alginate Core-Shell-Structured Bone Substitutes as Cell and Drug Delivery Vehicles for Bone Tissue Regeneration	0	0	4
465	A. Rajendran; S. Balakrishnan; R. Kulandaivelu; S. Nellaiappan	2018	Multi-element substituted hydroxyapatites: synthesis, structural characteristics and evaluation of their bioactivity, cell viability, and antibacterial activity	1	0	4
466	V. Rajendran; M. Prabhu; R. Suriyaprabha	2015	Synthesis of TiO2-doped mesoporous nanobioactive glass particles and their cytocompatibility against osteoblast cell line	0	0	1
467	J. R. Ramya; K. T. Arul; K. Elayaraja; S. N. Kalkura	2014	Physicochemical and biological properties of iron and zinc ions co-doped nanocrystalline hydroxyapatite, synthesized by ultrasonication	1	0	7
468	S. Range; D. Hagmeyer; O. Rotan; V. Sokolova; J. Verheyen; B. Siebers; M. Epple	2015	A continuous method to prepare poorly crystalline silver-doped calcium phosphate ceramics with antibacterial properties	1	0	3
469	I. Ratha; P. Datta; V. K. Balla; S. K. Nandi; B. Kundu	2021	Effect of doping in hydroxyapatite as coating material on biomedical implants by plasma spraying method: A review	0	0	3
470	M. V. Reddy; M. Pathak	2018	Sol-gel combustion synthesis of Ag doped CaSiO3: in vitro bioactivity, antibacterial activity and cytocompatibility studies for biomedical applications	0	0	1
471	M. V. Reddy; M. Pathak	2018	In Vitro Biological Evaluations of Zn Doped CaSiO3 Synthesized by Sol-Gel Combustion Technique	0	0	1
472	V. P. Ribeiro; S. Pina; S. Gheduzzi; A. C. Araujo; R. L. Reis; J. M. Oliveira	2020	Hierarchical HRP-Crosslinked Silk Fibroin/ZnSr-TCP Scaffolds for Osteochondral Tissue Regeneration: Assessment of the Mechanical and Antibacterial Properties	0	0	4
473	I. R. Berti; M. L. Dell' Arciprete; M. L. Dittler; A. Minan; M. F. L. de Mele; M. Gonzalez	2016	Delivery of fluorophores by calcium phosphate-coated nanoliposomes and interaction with Staphylococcus aureus biofilms	0	0	4
474	A. Rodriguez-Contreras; D. Torres; J. Guillem-Marti; P. Sereno; M. P. Ginebra; J. A. Calero; J. M. Manero; E. Ruperez	2020	Development of novel dual-action coatings with osteoinductive and antibacterial properties for 3D-printed titanium implants	0	0	1
475	A. Rodriguez-Contreras; D. Torres; B. Rafik; M. Ortiz-Hernandez; M. P. Ginebra; J. A. Calero; J. M. Manero; E. Ruperez	2021	Bioactivity and antibacterial properties of calcium- and silver-doped coatings on 3D printed titanium scaffolds	0	0	1
476	B. Roelofs; M. Barham; J. Cliff; M. Joachimski; L. Martin; K. Trinajstic	2017	Assessing the fidelity of marine vertebrate microfossil delta O-18 signatures and their potential for palaeo-ecological and -climatic reconstructions	0	0	1
477	R. Rogojan; E. Andronescu; V. A. Surdu	2016	PREPARATION AND CHARACTERIZATION OF HYDROXYAPATITE NANOPOWDERS DOPED WITH SILVER IONS	0	0	3
478	R. Rogojan; E. Andronescu; M. Necula; C. Cercel; R. Popescu; G. Stoian	2018	Calcium phosphate nanoparticles substituted with Zn2+/Cu2+ - as antibacterial systems	1	0	7
479	D. J. Ryu; E. Y. Jung; D. Hong; K. B. Kwon; S. J. Park; J. H. Kim; J. H. Wang	2021	Efficacy of bone formation of microporous sphere-shaped biphasic calcium phosphate in a rabbit skull bone defect model	0	0	2
480	N. Sanpo; M. L. Tan; P. Cheang; K. A. Khor	2009	Antibacterial Property of Cold-Sprayed HA-Ag/PEEK Coating	0	0	4
481	V. Sanyal; C. R. Raja	2016	Structural and antibacterial activity of hydroxyapatite and fluorohydroxyapatite co-substituted with zirconium-cerium ions	1	0	4
482	N. Sarin; K. J. Singh; D. Singh; S. Arora; A. P. Singh; H. Mahajan	2020	Preliminary studies of strontium and selenium binary doped CaO-SiO2-P2O5-MgO bioceramics for faster growth of hydroxyapatite and bone regeneration applications	0	0	1
483	A. Sasireka; R. Rajendran; V. Raj	2020	In vitro corrosion resistance and cytocompatibility of minerals substituted apatite/biopolymers duplex coatings on anodized Ti for orthopedic implant applications	0	0	4
484	S. Sathishkumar; C. Sridevi; R. Rajavel; P. Karthikeyan	2020	Smart flower like MgO/Tb,Eu-substituted hydroxyapatite dual layer coating on 316L SS for enhanced corrosion resistance, antibacterial activity and osteocompatibility	1	0	7
485	S. Sathishkumar; K. Louis; E. Shinyjoy; D. Gopi	2016	Tailoring the Sm/Gd-Substituted Hydroxyapatite Coating on Biomedical AISI 316L SS: Exploration of Corrosion Resistance, Protein Profiling, Osteocompatibility, and Osteogenic Differentiation for Orthopedic Implant Applications	1	0	7
486	V. Saxena; L. M. Pandey	2021	Design and characterization of biphasic ferric hydroxyapatite-zincite nanoassembly for bone tissue engineering	0	0	4
487	J. W. Schopf; A. K. Garcia	2020	Application of the apatite oxygen paleobarometer (AOP) across the Neoproterozoic-Cambrian transition	0	0	1
488	J. W. Schopf; V. N. Sergeev; A. B. Kudryavtsev	2015	A new approach to ancient microorganisms: taxonomy, paleoecology, and biostratigraphy of the Lower Cambrian Berkuta and Chulaktau microbiotas of South Kazakhstan	0	0	1
489	R. Sergi; D. Bellucci; R. T. Candidato; L. Lusvarghi; G. Bolelli; L. Pawlowski; G. Candiani; L. Altomare; L. De Nardo; V. Cannillo	2018	Bioactive Zn-doped hydroxyapatite coatings and their antibacterial efficacy against Escherichia coli and Staphylococcus aureus	1	1
490	M. S. N. Shahrbabak; F. Sharifianjazi; D. Rahban; A. Salimi	2019	A Comparative Investigation on Bioactivity and Antibacterial Properties of Sol-Gel Derived 58S Bioactive Glass Substituted by Ag and Zn	0	0	1
491	S. Shanmugam; B. Gopal	2014	Antimicrobial and cytotoxicity evaluation of aliovalent substituted hydroxyapatite	1	0	7
492	S. Shanmugam; B. Gopal	2014	Copper substituted hydroxyapatite and fluorapatite: Synthesis, characterization and antimicrobial properties	1	1
493	L. Sheikh; S. Sinha; Y. N. Singhababu; V. Verma; S. Tripathy; S. Nayar	2018	Traversing the profile of biomimetically nanoengineered iron substituted hydroxyapatite: synthesis, characterization, property evaluation, and drug release modeling	0	0	4
494	A. N. Sheveyko; O. S. Manakova; E. I. Zamulaeva; A. E. Kudryashov; A. Y. Potanin; I. V. Sukhorukova; I. Y. Zhitnyak; N. A. Gloushankova; E. A. Levashov; D. V. Shtansky	2016	Structural transformations in TiC-CaO-Ti3PO(x)-(Ag2Ca) electrodes and biocompatible TiCaPCO(N)-(Ag) coatings during pulsed electrospark deposition	0	0	4
495	X. Y. Shi; J. Zhou; G. Z. Liu; L. Wang	2017	The Physical and Antimicrobial Properties of Silver Doped Hydroxyapatite Sintered by Microwave and Conventional Sintering	1	1
496	M. Shkir; I. S. Yahia; M. Kilany; M. M. Abutalib; S. AlFaify; R. Darwish	2019	Facile nanorods synthesis of KI:HAp and their structure-morphology, vibrational and bioactivity analyses for biomedical applications	0	0	3
497	D. Siek; A. Slosarczyk; A. Przekora; A. Belcarz; A. Zima; G. Ginalska; J. Czechowska	2017	Evaluation of antibacterial activity and cytocompatibility of alpha-TCP based bone cements with silver-doped hydroxyapatite and CaCO3	0	0	4
498	P. Sikder; C. R. Grice; S. B. Bhaduri	2019	Processing-structure-property correlations of crystalline antibacterial magnesium phosphate (newberyite) coatings and their in vitro effect	0	0	1
499	P. Sikder; N. Koju; Y. F. Ren; V. K. Goel; T. Phares; B. R. Lin; S. B. Bhaduri	2018	Development of single-phase silver-doped antibacterial CDHA coatings on Ti6Al4V with sustained release	1	1
500	A. K. Singh; S. K. Pandey; O. P. Pandey; S. K. Sengupta	2014	Synthesis and spectral characterization of Zn(II) microsphere series for antimicrobial application	0	0	1
501	G. Singh; R. P. Singh; S. S. Jolly	2020	Customized hydroxyapatites for bone-tissue engineering and drug delivery applications: a review	0	0	4
502	R. P. Singh; U. Batra	2016	Structure and properties of silver-doped calcium phosphate nanopowders	1	0	7
503	R. P. Singh; M. S. Mehta; P. Singh; R. Verma	2017	In vitro performance of silver-doped hydroxyapatite nanopowders-a micro study	0	0	3
504	R. P. Singh; M. Singh; G. Verma; S. Shukla; S. Singh; S. Singh	2017	Structural Analysis of Silver Doped Hydroxyapatite Nanopowders by Rietveld Refinement	0	0	3
505	K. Sinulingga; M. Sirait; N. Siregar; H. Abdullah	2021	Synthesis and characterizations of natural limestone-derived nano-hydroxyapatite (HAp): a comparison study of different metals doped HAps on antibacterial activity	1	1
506	R. L. Siqueira; P. F. S. Alves; T. D. Moraes; L. A. Casemiro; S. N. da Silva; O. Peitl; C. H. G. Martins; E. D. Zanotto	2019	Cation-doped bioactive ceramics: In vitro bioactivity and effect against bacteria of the oral cavity	0	0	1
507	D. Sivaraj; K. Vijayalakshmi	2018	Substantial effect of magnesium incorporation on hydroxyapatite/carbon nanotubes coatings on metallic implant surfaces for better anticorrosive protection and antibacterial ability	0	0	4
508	D. Sivaraj; K. Vijayalakshmi	2018	Enhanced corrosion resistance and antibacterial activity of Zn-HA decorated MWCNTs film coated on medical grade 316L SS implant by novel spray pyrolysis technique	0	0	4
509	E. R. Smith; T. D. Hewitson; E. Hanssen; S. G. Holt	2018	Biochemical transformation of calciprotein particles in uraemia	0	0	1
510	P. Sobhanachalam; V. R. Kumar; N. Venkatramaiah; Y. Gandhi; N. Veeraiah	2018	Synthesis and in vitro characterization of cerium oxide mixed calcium oxy fluoro borophosphate bioactive glasses by means of spectroscopic studies	0	0	1
511	G. Socol; M. Socol; L. Sima; S. Petrescu; M. Enculescu; F. Sima; M. Miroiu; G. Popescu-Pelin; N. Stefan; R. Cristescu; C. N. Mihailescu; A. Stanculescu; C. Sutan; I. N. Mihailescu	2012	COMBINATORIAL PULSED LASER DEPOSITION OF AG-CONTAINING CALCIUM PHOSPHATE COATINGS	0	0	3
512	K. Spaeth; F. Goetz-Neunhoeffer; K. Hurle	2020	Cu2+ doped beta-tricalcium phosphate: Solid solution limit and crystallographic characterization by rietveld refinement	0	0	3
513	S. Sprio; M. Dapporto; L. Preti; E. Mazzoni; M. R. Iaquinta; F. Martini; M. Tognon; N. M. Pugno; E. Restivo; L. Visai; A. Tampieri	2020	Enhancement of the Biological and Mechanical Performances of Sintered Hydroxyapatite by Multiple Ions Doping	1	0	4
514	V. Stanic; S. Dimitrijevic; J. Antic-Stankovic; M. Mitric; B. Jokic; I. B. Plecas; S. Raicevic	2010	Synthesis, characterization and antimicrobial activity of copper and zinc-doped hydroxyapatite nanopowders	1	1
515	V. Stanic; D. Janackovic; S. Dimitrijevic; S. B. Tanaskovic; M. Mitric; M. S. Pavlovic; A. Krstic; D. Jovanovic; S. Raicevic	2011	Synthesis of antimicrobial monophase silver-doped hydroxyapatite nanopowders for bone tissue engineering	1	1
516	N. Strutynska; O. Livitska; S. Prylutska; Y. Yumyna; P. Zelena; L. Skivka; A. Malyshenko; L. Vovchenko; V. Strelchuk; Y. Prylutskyy; N. Slobodyanik; U. Ritter	2020	New nanostructured apatite-type (Na+,Zn2+,CO32-)-doped calcium phosphates: Preparation, mechanical properties and antibacterial activity	1	1
517	Y. Sugiura; M. Horie	2021	Fabrication of silver-doped apatite powders from silver-substituted octacalcium phosphate powders via solid-solid phase-conversion process	0	0	3
518	S. Sumathi; B. Gopal	2015	A new insight into biomedical applications of an apatite like oxyphosphate - BiCa4(PO4)(3)O	0	0	1
519	S. Sumathi; B. Gopal	2015	In vitro degradation of multisubstituted hydroxyapatite and fluorapatite in the physiological condition	0	0	3
520	J. Sun; T. Boiadjieva-Scherzer; H. Kronberger; K. Staats; J. Holinka; R. Windhager	2019	Surface modification of Ti6Al4V alloy for implants by anodization and electrodeposition	0	0	1
521	L. Sundarabharathi; M. Chinnaswamy; D. Ponnamma; H. Parangusan; M. A. Al-Maadeed	2019	Investigation of antimicrobial properties and in-vitro bioactivity of Ce3+-Sr2+ dual-substituted nano hydroxyapatites	1	0	7
522	N. Supraja; T. Prasad; E. David	2016	Synthesis, characterization and antimicrobial activity of the micro/nano structured biogenic silver doped calcium phosphate	1	0	4
523	M. Surmeneva; A. Lapanje; E. Chudinova; A. Ivanova; A. Koptyug; K. Loza; O. Prymak; M. Epple; F. Ennen-Roth; M. Ulbricht; T. Rijavec; R. Surmenev	2019	Decreased bacterial colonization of additively manufactured Ti6Al4V metallic scaffolds with immobilized silver and calcium phosphate nanoparticles	1	0	4
524	W. Suvannapruk; F. Thammarakcharoen; P. Phanpiriya; J. Suwanprateeb	2013	Development of Antibiotics Impregnated Nanosized Silver Phosphate-Doped Hydroxyapatite Bone Graft	0	0	4
525	K. Suzuki; T. Yokoi; M. Iwatsu; M. Furuya; K. Yokota; T. Mokudai; H. Kanetaka; M. Kawashita		Antibacterial properties of Cu-doped TiO2 prepared by chemical and heat treatment of Ti metal	0	0	1
526	M. Sygnatowicz; K. Keyshar; A. Tiwari	2010	Antimicrobial Properties of Silver-doped Hydroxyapatite Nano-powders and Thin Films	1	0	4
527	S. Akhtach; Z. Tabia; K. El Mabrouk; M. Bricha; R. Belkhou	2021	A comprehensive study on copper incorporated bio-glass matrix for its potential antimicrobial applications	0	0	1
528	Y. Tan; G. X. Tan; C. Y. Ning; X. C. Rong; Y. Zhang; L. Zhou	2014	Bioinspired Polydopamine Functionalization of Titanium Surface for Silver Nanoparticles Immobilization with Antibacterial Property	0	0	1
529	S. Tang; B. Tian; Q. F. Ke; Z. A. Zhu; Y. P. Guo	2014	Gentamicin-loaded carbonated hydroxyapatite coatings with hierarchically porous structures: drug delivery properties, bactericidal properties and biocompatibility	0	0	4
530	K. P. Tank; K. S. Chudasama; V. S. Thaker; M. J. Joshi	2014	Pure and zinc doped nano-hydroxyapatite: Synthesis, characterization, antimicrobial and hemolytic studies	1	1
531	L. Temprom; S. L. Seet; P. Tippayawat; P. Suwanna	2017	Bioactivity, Cytotoxicity and Antibacterial Evaluation of Undoped, Zn-doped, Sr-doped, and Zn/Sr-codoped Hydroxyapatites Synthesized by a Sol-gel Method	1	1
532	G. Tripathi; T. Miyazaki	2021	Fabrication and properties of alginate/calcium phosphate hybrid beads: A comparative study	0	0	4
533	N. A. Trujillo; R. A. Oldinski; H. Y. Ma; J. D. Bryers; J. D. Williams; K. C. Popat	2012	Antibacterial effects of silver-doped hydroxyapatite thin films sputter deposited on titanium	1	0	4
534	C. F. Tseng; Y. C. Fei; Y. J. Chou	2020	Investigation of in vitro bioactivity and antibacterial activity of manganese-doped spray pyrolyzed bioactive glasses	0	0	1
535	C. S. Turculet; A. M. Prodan; I. Negoi; G. Teleanu; M. Popa; E. Andronescu; M. Beuran; G. A. Stanciu; R. Hristu; M. L. Badea; A. Iosif; S. M. Raita; N. Vineticu; R. Trusca; O. Lupescu	2018	Preliminary evaluation of the antifungal activity of samarium doped hydroxyapatite thin films	1	0	7
536	M. Turkoz; A. O. Atilla; Z. Evis	2013	Silver and fluoride doped hydroxyapatites: Investigation by microstructure, mechanical and antibacterial properties	1	0	7
537	A. Turlybekuly; B. H. Shaimardanoya; S. V. Plotnikov; A. D. Pogrebnjak; N. K. Erdybaeya; G. K. Uazyrkhanova; Q. Aqatan	2018	Physico-chemical properties of ZnO doped nanostructured hydroxyapatite	0	0	4
538	G. Udhayakumar; N. Muthukumarasamy; D. Velauthapillai; S. B. Santhosh	2017	Highly crystalline zinc incorporated hydroxyapatite nanorods' synthesis, characterization, thermal, biocompatibility, and antibacterial study	1	0	7
539	I. Ullah; M. A. Siddiqui; S. K. Kolawole; H. Liu; J. Zhang; L. Ren; K. Yang	2020	Synthesis, characterization and in vitro evaluation of zinc and strontium binary doped hydroxyapatite for biomedical application	1	1
540	I. Ullah; Q. Xu; H. U. Jan; L. Ren; K. Yang	2022	Effects of strontium and zinc substituted plasma sprayed hydroxyapatite coating on bone-like apatite layer formation and cell-material interaction	1	0	3
541	M. E. Ureyen; C. Aslan	2017	Determination of silver release from antibacterial finished cotton and polyester fabrics into water	0	0	4
542	M. E. Ureyen; A. Dogan; A. S. Koparal	2012	Antibacterial functionalization of cotton and polyester fabrics with a finishing agent based on silver-doped calcium phosphate powders	0	0	4
543	V. Uskokovic	2020	Ion-doped hydroxyapatite: An impasse or the road to follow?	0	0	3
544	I. Uysal; B. Yilmaz; Z. Evis	2021	Zn-doped hydroxyapatite in biomedical applications	0	0	3
545	N. Valarmathi; K. Sabareeswari; S. Sumathi	2020	Antimicrobial and larvicidal activity of zinc-substituted hydroxyapatite	1	0	7
546	A. Veiga; F. Castro; F. Rocha; A. L. Oliveira	2020	Recent Advances in Silk Sericin/Calcium Phosphate Biomaterials	0	0	4
547	D. Veljovica; T. Matic; T. Stamenic; V. Kojic; S. Dimitrijevic-Brankovic; M. J. Lukic; S. Jevtic; Z. Radovanovic; R. Petrovic; D. Janackovic	2019	Mg/Cu co-substituted hydroxyapatite - Biocompatibility, mechanical properties and antimicrobial activity	1	1
548	J. Virkutyte; R. S. Varma	2012	Visible light activity of Ag-loaded and guanidine nitrate-doped nano-TiO2: degradation of dichlorophenol and antibacterial properties	0	0	4
549	D. M. Vranceanu; T. Tran; E. Ungureanu; V. Negoiescu; M. Tarcolea; M. Dinu; A. Vladescu; R. Zamfir; A. C. Timotin; C. M. Cotrut	2018	PULSED ELECTROCHEMICAL DEPOSITION OF Ag DOPED HYDROXYAPATITE BIOACTIVE COATINGS ON Ti6A14V FOR MEDICAL PURPOSES	0	0	3
550	A. Wajda; M. Sitarz	2016	Structural and microstructural studies of zinc-doped glasses from NaCaPO4-SiO2 system	0	0	1
551	D. Walczyk; D. Malina; M. Krol; K. Pluta; A. Sobczak-Kupiec	2016	Physicochemical characterization of zinc-substituted calcium phosphates	0	0	3
552	G. C. Wang; H. Zhang; Q. Y. He; D. K. Tong; C. Ding; P. Z. Liu; Z. Q. Zhang; Y. T. Xie; F. Ji	2017	Micro-patterned titanium coatings with a grid-like structure doped with vancomycin against bacteria and affecting osteogenic differentiation	0	0	1
553	H. Wang; S. C. Zhao; X. Cui; Y. Y. Pan; W. H. Huang; S. Ye; S. H. Luo; M. N. Rahaman; C. Q. Zhang; D. P. Wang	2015	Evaluation of three-dimensional silver-doped borate bioactive glass scaffolds for bone repair: Biodegradability, biocompatibility, and antibacterial activity	0	0	1
554	L. P. Wang; M. Wang; M. Li; Z. Y. Shen; Y. L. Wang; Y. R. Shao; Y. C. Zhu	2018	Trace fluorine substituted calcium deficient hydroxyapatite with excellent osteoblastic activity and antibacterial ability	1	1
555	M. Wang; X. W. Feng; T. F. Wang; Y. X. Gao; Y. N. Wang; Y. Sa; T. Jiang	2016	Synthesis and characterization of an injectable and self-curing poly(methyl methacrylate) cement functionalized with a biomimetic chitosan-poly(vinyl alcohol)/nano-sized hydroxyapatite/silver hydrogel	0	0	4
556	Q. Wang; P. F. Tang; X. Ge; P. F. Li; C. Lv; M. H. Wang; K. F. Wang; L. M. Fang; X. Lu	2018	Experimental and simulation studies of strontium/zinc-codoped hydroxyapatite porous scaffolds with excellent osteoinductivity and antibacterial activity	1	1
557	Y. B. Wang; Y. Gao; G. Q. Xu; H. Liu; Y. Xiang; W. G. Cui	2018	Accelerated fabrication of antibacterial and osteoinductive electrospun fibrous scaffolds via electrochemical deposition	0	0	1
558	J. Wen; H. Q. Zhang; L. W. Fu; R. Fang	2014	Phase Composition, Structure and Antibacterial Performance of Hydroxyapatite Doped with Mg, Zn or Sr Ions	0	0	5
559	R. Wojnarowska-Nowak; J. Rzeszutko; A. Barylyak; G. Nechyporenko; V. Zinchenko; D. Leszczynsk; Y. Bobitski; M. Kus-Liskiewicz	2017	Structural, physical and antibacterial properties of pristine and Ag+ doped fluoroapatite nanomaterials	0	0	1
560	M. H. Wong; H. C. Man	2018	Low-temperature fabrication of Ag-doped HA coating on NiTi	0	0	3
561	Y. Wu; Y. H. Zhang; R. Zhang; S. Y. Chen	2021	Preparation and Properties of Antibacterial Polydopamine and Nano-Hydroxyapatite Modified Polyethylene Terephthalate Artificial Ligament	0	0	4
562	D. Q. Xiao; D. W. Wang; J. C. Ren; K. Duan; N. Yao; X. Lu; X. T. Zheng; J. Weng	2014	Synthesis and Characterization of Copper-substituted Hydroxyapatite Micrspheres	0	0	5
563	W. Xiao; S. H. Luo; X. J. Wei; C. Q. Zhang; W. H. Huang; J. K. Chen; Y. Cai; Y. Rui; M. N. Rahaman	2012	Evaluation of Ti implants coated with Ag-containing borate bioactive glass for simultaneous eradication of infection and fracture fixation in a rabbit tibial model	0	0	1
564	F. Q. Xu; H. J. Chen; W. X. Ding	2013	Preparation and Antibacterial Property of Ag-Doped Hydroxyapatite Antibacterial Powders and Antibacterial Ceramic	0	0	5
565	B. Yalcin; D. Akcan; I. E. Yalcin; M. C. Alphan; K. Senturk; Ozyigit, II; L. Arda	2020	Effect of Mg doping on morphology, photocatalytic activity and related biological properties of Zn1-xMgxO nanoparticles	0	0	1
566	S. Yamaguchi; P. T. M. Le; M. Ito; S. A. Shintani; H. Takadama	2019	Tri-Functional Calcium-Deficient Calcium Titanate Coating on Titanium Metal by Chemical and Heat Treatment	0	0	1
567	C. L. Yang; J. Liu; Q. H. Ren; Y. Liu; P. Zhou; H. Li	2021	Development of Novel Thermal Sprayed Hydroxyapatite-Rare Earth (HA-Re) Coatings for Potential Antimicrobial Applications in Orthopedics	1	1
568	M. G. Yang; P. P. Jiang; Y. Ge; F. Lan; X. D. Zhou; J. He; Y. Wu	2018	Dopamine self-polymerized along with hydroxyapatite onto the preactivated titanium percutaneous implants surface to promote human gingival fibroblast behavior and antimicrobial activity for biological sealing	0	0	4
569	M. S. Yang; J. J. Ren; R. L. Zhang	2017	Novel gallium-doped amorphous calcium phosphate nanoparticles: Preparation, application and structure study	0	0	1
570	Y. W. Yang; C. F. Lu; M. L. Yang; D. S. Wang; S. P. Peng; Z. J. Tian; C. J. Shuai	2021	Copper-doped mesoporous bioactive glass endows magnesium-based scaffold with antibacterial activity and corrosion resistance	0	0	1
571	Y. C. Yang; C. C. Chen; J. B. Wang; Y. C. Wang; F. H. Lin	2017	Flame sprayed zinc doped hydroxyapatite coating with antibacterial and biocompatible properties	1	0	4
572	N. Yazdani; J. Javadpour; B. E. Yekta; M. Hamrang	2019	Hydrothermal Synthesis of Cobalt- Doped Hydroxyapatite Nanopartieles: Structure, Magnetic Behaviour, Bioaetivity and Antibacterial Activity	1	0	3
573	M. Yazici; A. E. Gulec; M. Gurbuz; Y. Gencer; M. Tarakci	2017	Biodegradability and antibacterial properties of MAO coatings formed on Mg-Sr-Ca alloys in an electrolyte containing Ag doped hydroxyapatite	0	0	4
574	B. Yilmaz; Z. Evis; A. Tezcaner; S. Banerjee	2016	Surface Characterization and Biocompatibility of Selenium-Doped Hydroxyapatite Coating on Titanium Alloy	1	0	7
575	T. Yu; C. Y. Gao; J. D. Ye; M. Zhang	2014	Synthesis and Characterization of a Novel Silver-Substituted Calcium Phosphate Cement	1	0	4
576	Y. L. Yu; C. C. Lin; M. Wu; B. L. Tao	2022	Fabrication of copper ions-substituted hydroxyapatite coating on titanium substrates for antibacterial and osteogenic applications	0	0	4
577	G. Zegan; E. M. Carausu; L. Golovcencu; A. S. Botezatu; E. R. Cernei; D. Anistoroaei	2017	Nanoparticles Deposition on Mini-implants for Osseo-integration and Antibacterial Properties Improvement	1	0	3
578	F. Zhang; X. Y. Yang; C. Zhuang; L. Wang; X. H. Gu; Z. Shen; S. Z. Xu; C. Y. Gao; Z. R. Gou	2016	Design and evaluation of multifunctional antibacterial ion-doped beta-dicalcium silicate cements favorable for root canal sealing	0	0	1
579	H. Zhang; G. C. Wang; P. Z. Liu; D. K. Tong; C. Ding; Z. Q. Zhang; Y. T. Xie; H. Tang; F. Ji	2018	Vancomycin-loaded titanium coatings with an interconnected micro-patterned structure for prophylaxis of infections: an in vivo study	0	0	1
580	X. J. Zhang; B. B. Wang; L. F. Ma; L. Xie; H. Yang; Y. C. Li; S. S. Wang; H. X. Qiao; H. Lin; J. P. Lan; Y. Huang	2020	Chemical stability, antibacterial and osteogenic activities study of strontium-silver co-substituted fluorohydroxyapatite nanopillars: A potential multifunctional biological coating	1	1
581	Z. Q. Zhang; Y. Zhang; Y. Liu; S. Q. Zhang; K. D. Yao; Y. Q. Sun; X. Z. Wang; W. M. Huang; X. B. Liu	2021	Electro-deposition of Nd3+-doped metal-organic frameworks on titanium dioxide nanotube array coated by hydroxyapatite for anti-microbial and anticorrosive implant	0	0	1
582	Z. Q. Zhang; Y. Zhang; K. D. Yao; W. M. Huang; T. J. Wang	2021	Facile synthesis of a neodymium doped metal organic frame modified antibacterial material and corrosion resistant coating	0	0	1
583	Z. Q. Zhang; T. Wang; S. Q. Zhang; K. D. Yao; Y. Q. Sun; Y. Liu; X. Z. Wang; W. M. Huang	2021	A novel La3+ doped MIL spherical analogue used as antibacterial and anticorrosive additives for hydroxyapatite coating on titanium dioxide nanotube array	0	0	1
584	Z. Q. Zhang; Y. Zhang; S. Q. Zhang; K. D. Yao; Y. Q. Sun; Y. Liu; X. Z. Wang; W. M. Huang	2021	Synthesis of rare earth doped MOF base coating on TiO2 nanotubes arrays by electrochemical method using as antibacterial implant material	0	0	1
585	C. M. Zhao; W. D. Zhang	2009	Preparation and Antibacterial Properties of Titanium (IV) and Zinc (II) Co-doped Nanohydroxyapatite	0	0	5
586	J. Zhao; Y. J. Zhu; J. Q. Zheng; F. Chen; J. Wu	2013	Microwave-assisted hydrothermal preparation using adenosine 5 '-triphosphate disodium salt as a phosphate source and characterization of zinc-doped amorphous calcium phosphate mesoporous microspheres	0	0	1
587	X. B. Zhao; C. Peng; J. You	2017	Plasma-Sprayed ZnO/TiO2 Coatings with Enhanced Biological Performance	0	0	1
588	K. Zhou; C. F. Dong; X. L. Zhang; L. Shi; Z. C. Chen; Y. L. Xu; H. Cai	2015	Preparation and characterization of nanosilver-doped porous hydroxyapatite scaffolds	1	0	3
589	W. Zhou; X. Peng; Y. Ma; Y. Hu; Y. Wu; F. Lan; M. D. Weir; M. Y. Li; B. Ren; T. W. Oates; H. H. K. Xu; X. D. Zhou; L. Cheng	2020	Two-staged time-dependent materials for the prevention of implant-related infections	0	0	1
590	M. Zohourfazeli; M. H. M. Tajer; A. Moghanian	2021	Comprehensive investigation on multifunctional properties of zirconium and silver co-substituted 58S bioactive glass	0	0	1
591	M. L. Mei; E. C. M. Lo; C. H. Chu	2018	Arresting Dentine Caries with Silver Diamine Fluoride: What's Behind It?	0	0	1
592	D. M. Pickup; R. J. Newport; E. R. Barney; J. Y. Kim; S. P. Valappil; J. C. Knowles	2014	Characterisation of phosphate coacervates for potential biomedical applications	0	0	1
593	M. Rehman; A. Madni; T. J. Webster	2018	The era of biofunctional biomaterials in orthopedics: what does the future hold?	0	0	1
594	H. Alioui; O. Bouras; J. C. Bollinger	2019	Toward an efficient antibacterial agent: Zn- and Mg-doped hydroxyapatite nanopowders	1	0	4
595	I. V. Fadeeva; B. I. Lazoryak; G. A. Davidova; F. F. Murzakhanov; B. F. Gabbasov; N. V. Petrakova; M. Fosca; S. M. Barinov; G. Vadalà; V. Uskoković; Y. Zheng; J. V. Rau	2021	Antibacterial and cell-friendly copper-substituted tricalcium phosphate ceramics for biomedical implant applications	1	0	4
596	I. Nifant'ev; D. Gavrilov; A. Tavtorkin; M. Chinova; V. Besprozvannykh; P. Komarov; V. Zaitsev; I. Podoprigora; P. Ivchenko	2021	Antibacterial Poly(ε-CL)/Hydroxyapatite Electrospun Fibers Reinforced by Poly(ε-CL)-b-poly(ethylene phosphoric acid)	0	0	4
597	U. Hess; S. Hill; L. Treccani; P. Streckbein; C. Heiss; K. Rezwan	2015	A mild one-pot process for synthesising hydroxyapatite/biomolecule bone scaffolds for sustained and controlled antibiotic release	0	0	4
598	V. Uskoković; M. A. Iyer; V. M. Wu	2017	One Ion to Rule Them All: Combined Antibacterial, Osteoinductive and Anticancer Properties of Selenite-Incorporated Hydroxyapatite	1	1
599	M. Ansari; A. Bigham; H. A. Ahangar	2019	Super-paramagnetic nanostructured CuZnMg mixed spinel ferrite for bone tissue regeneration	0	0	1
600	J. Liu; S. C. Rawlinson; R. G. Hill; F. Fortune	2016	Strontium-substituted bioactive glasses in vitro osteogenic and antibacterial effects	0	0	1
601	J. Liu; S. C. F. Rawlinson; R. G. Hill; F. Fortune	2016	Fluoride incorporation in high phosphate containing bioactive glasses and in vitro osteogenic, angiogenic and antibacterial effects	0	0	1
602	M. Furko; Y. Jiang; T. A. Wilkins; C. Balázsi	2016	Electrochemical and morphological investigation of silver and zinc modified calcium phosphate bioceramic coatings on metallic implant materials	0	0	3
603	C. Greulich; J. Diendorf; T. Simon; G. Eggeler; M. Epple; M. Köller	2011	Uptake and intracellular distribution of silver nanoparticles in human mesenchymal stem cells	0	0	1
604	C. Greulich; J. Diendorf; J. Gessmann; T. Simon; T. Habijan; G. Eggeler; T. A. Schildhauer; M. Epple; M. Köller	2011	Cell type-specific responses of peripheral blood mononuclear cells to silver nanoparticles	0	0	1
605	N. Mohan; R. Palangadan; F. B. Fernandez; H. Varma	2018	Preparation of hydroxyapatite porous scaffold from a 'coral-like' synthetic inorganic precursor for use as a bone substitute and a drug delivery vehicle	0	0	4
606	E. Shoba; R. Lakra; M. S. Kiran; P. S. Korrapati	2020	3 D nano bilayered spatially and functionally graded scaffold impregnated bromelain conjugated magnesium doped hydroxyapatite nanoparticle for periodontal regeneration	0	0	4
607	Y. J. No; S. I. Roohani-Esfahani; H. Zreiqat	2014	Nanomaterials: the next step in injectable bone cements	0	0	1
608	S. Swain; T. R. Rautray	2017	Silver doped hydroxyapatite coatings by sacrificial anode deposition under magnetic field	0	0	3
609	M. Wekwejt; M. Michalska-Sionkowska; M. Bartmański; M. Nadolska; K. Łukowicz; A. Pałubicka; A. M. Osyczka; A. Zieliński	2020	Influence of several biodegradable components added to pure and nanosilver-doped PMMA bone cements on its biological and mechanical properties	0	0	4
610	C. Ohtsuki; H. Iida; S. Hayakawa; A. Osaka	1997	Bioactivity of titanium treated with hydrogen peroxide solutions containing metal chlorides	0	0	2
611	P. A. Dalavi; A. Prabhu; R. P. Shastry; J. Venkatesan	2020	Microspheres containing biosynthesized silver nanoparticles with alginate-nano hydroxyapatite for biomedical applications	0	0	4
612	C. Zietz; A. Fritsche; B. Finke; V. Stranak; M. Haenle; R. Hippler; W. Mittelmeier; R. Bader	2012	Analysis of the release characteristics of cu-treated antimicrobial implant surfaces using atomic absorption spectrometry	0	0	1
613	O. Oleshko; I. Liubchak; Y. Husak; V. Korniienko; A. Yusupova; T. Oleshko; R. Banasiuk; M. Szkodo; I. Matros-Taranets; A. Kazek-Kęsik; W. Simka; M. Pogorielov	2020	In Vitro Biological Characterization of Silver-Doped Anodic Oxide Coating on Titanium	0	0	1
614	F. García-Godoy; M. J. Hicks	2008	Maintaining the integrity of the enamel surface: the role of dental biofilm, saliva and preventive agents in enamel demineralization and remineralization	0	0	1
615	G. Karunakaran; E. B. Cho; K. Thirumurugan; G. S. Kumar; E. Kolesnikov; S. Boobalan; G. Janarthanan; M. M. Pillai; S. Rajendran	2021	Mesoporous Mn-doped hydroxyapatite nanorods obtained via pyridinium chloride enabled microwave-assisted synthesis by utilizing Donax variabilis seashells for implant applications	1	1
616	E. Viguier; A. Bignon; F. Laurent; D. Goehrig; G. Boivin; J. Chevalier	2011	A new concept of gentamicin loaded HAP/TCP bone substitute for prophylactic action: in vivo pharmacokinetic study	0	0	4
617	M. Pratap Reddy; A. Venugopal; M. Subrahmanyam	2007	Hydroxyapatite-supported Ag-TiO2 as Escherichia coli disinfection photocatalyst	0	0	4
618	D. S. Morais; S. Fernandes; P. S. Gomes; M. H. Fernandes; P. Sampaio; M. P. Ferraz; J. D. Santos; M. A. Lopes; N. Sooraj Hussain	2015	Novel cerium doped glass-reinforced hydroxyapatite with antibacterial and osteoconductive properties for bone tissue regeneration	0	0	4
619	J. Wei; J. Wang; W. Shan; X. Liu; J. Ma; C. Liu; J. Fang; S. Wei	2011	Development of fluorapatite cement for dental enamel defects repair	0	0	1
620	A. Topsakal; N. Ekren; O. Kilic; F. N. Oktar; M. Mahirogullari; O. Ozkan; H. T. Sasmazel; M. Turk; I. M. Bogdan; G. E. Stan; O. Gunduz	2020	Synthesis and characterization of antibacterial drug loaded β-tricalcium phosphate powders for bone engineering applications	0	0	4
621	M. Trécant; J. Guicheux; G. Grimandi; M. Leroy; G. Daculsi	1997	Dynamic compaction: a new process to compact therapeutic agent-loaded calcium phosphates	0	0	4
622	P. Abinaya Sindu; E. Kolanthai; R. V. Suganthi; K. Thanigai Arul; E. Manikandan; L. H. Catalani; S. Narayana Kalkura	2017	Green synthesis of Si-incorporated hydroxyapatite using sodium metasilicate as silicon precursor and in vitro antibiotic release studies	0	0	4
623	M. Furko; E. D. Bella; M. Fini; C. Balázsi	2019	Corrosion and biocompatibility examination of multi-element modified calcium phosphate bioceramic layers	0	0	3
624	I. Deen; G. S. Selopal; Z. M. Wang; F. Rosei	2022	Electrophoretic deposition of collagen/chitosan films with copper-doped phosphate glasses for orthopaedic implants	0	0	1
625	M. Prabhu; K. Kavitha; R. Suriyaprabha; P. Manivasakan; V. Rajendran; P. Kulandaivelu	2013	Preparation and characterization of silver-doped nanobioactive glass particles and their in vitro behaviour for biomedical applications	0	0	1
626	M. Prabhu; S. Ruby Priscilla; K. Kavitha; P. Manivasakan; V. Rajendran; P. Kulandaivelu	2014	In vitro bioactivity and antimicrobial tuning of bioactive glass nanoparticles added with neem (Azadirachta indica) leaf powder	0	0	1
627	S. Kalaivani; R. K. Singh; V. Ganesan; S. Kannan	2014	Effect of copper (Cu(2+)) inclusion on the bioactivity and antibacterial behavior of calcium silicate coatings on titanium metal	0	0	1
628	R. Meenambal; R. K. Singh; P. Nandha Kumar; S. Kannan	2014	Synthesis, structure, thermal stability, mechanical and antibacterial behaviour of lanthanum (La³⁺) substitutions in β-tricalciumphosphate	1	1
629	R. K. Singh; M. Srivastava; N. K. Prasad; P. H. Shetty; S. Kannan	2018	Hyperthermia effect and antibacterial efficacy of Fe(3+) /Co(2+) co-substitutions in β-Ca(3) (PO(4) )(2) for bone cancer and defect therapy	1	1
630	R. K. Singh; S. Kannan	2014	Synthesis, structural analysis, mechanical, antibacterial and hemolytic activity of Mg²⁺ and Cu²⁺ co-substitutions in β-Ca₃(PO₄)₂	1	1
631	A. T. Simon; D. Dutta; A. Chattopadhyay; S. S. Ghosh	2019	Copper Nanocluster-Doped Luminescent Hydroxyapatite Nanoparticles for Antibacterial and Antibiofilm Applications	0	0	4
632	Q. Bi; X. Song; Y. Chen; Y. Zheng; P. Yin; T. Lei	2020	Zn-HA/Bi-HA biphasic coatings on Titanium: Fabrication, characterization, antibacterial and biological activity	1	0	3
633	A. Przekora	2019	Current Trends in Fabrication of Biomaterials for Bone and Cartilage Regeneration: Materials Modifications and Biophysical Stimulations	0	0	1
634	M. E. Butini; S. Cabric; A. Trampuz; M. Di Luca	2018	In vitro anti-biofilm activity of a biphasic gentamicin-loaded calcium sulfate/hydroxyapatite bone graft substitute	0	0	4
635	C. Hu; J. Guo; J. H. Qu; X. X. Hu	2007	Efficient destruction of bacteria with Ti(IV) and antibacterial ions in co-substituted hydroxyapatite films	1	1
636	T. R. Correia; D. R. Figueira; K. D. de Sá; S. P. Miguel; R. G. Fradique; A. G. Mendonça; I. J. Correia	2016	3D Printed scaffolds with bactericidal activity aimed for bone tissue regeneration	0	0	4
637	S. Jacquart; R. Siadous; C. Henocq-Pigasse; R. Bareille; C. Roques; C. Rey; C. Combes	2013	Composition and properties of silver-containing calcium carbonate-calcium phosphate bone cement	0	0	4
638	P. K. Chu	2009	Applications of plasma-based technology to microelectronics and biomedical engineering	0	0	1
639	Y. Li; X. Hu; Y. Xia; Y. Ji; J. Ruan; M. D. Weir; X. Lin; Z. Nie; N. Gu; R. Masri; X. Chang; H. H. K. Xu	2018	Novel magnetic nanoparticle-containing adhesive with greater dentin bond strength and antibacterial and remineralizing capabilities	0	0	1
640	B. Maimaiti; N. Zhang; L. Yan; J. Luo; C. Xie; Y. Wang; C. Ma; T. Ye	2020	Stable ZnO-doped hydroxyapatite nanocoating for anti-infection and osteogenic on titanium	0	0	4
641	Y. Wang; L. Yan; R. Cheng; M. Muhtar; X. Shan; Y. Xiang; W. Cui	2018	Multifunctional HA/Cu nano-coatings on titanium using PPy coordination and doping via pulse electrochemical polymerization	0	0	4
642	X. Han; H. Lin; X. Chen; X. Li; G. Guo; F. Qu	2016	One-step method for the preparation of poly(methyl methacrylate) modified titanium-bioactive glass three-dimensional scaffolds for bone tissue engineering	0	0	1
643	J. Xu; X. Shen; L. Jia; M. Zhang; T. Zhou; Y. Wei	2017	Facile ratiometric fluorapatite nanoprobes for rapid and sensitive bacterial spore biomarker detection	0	0	1
644	B. Wang; Z. Wu; S. Wang; S. Wang; Q. Niu; Y. Wu; F. Jia; A. Bian; L. Xie; H. Qiao; X. Chang; H. Lin; H. Zhang; Y. Huang	2021	Mg/Cu-doped TiO(2) nanotube array: A novel dual-function system with self-antibacterial activity and excellent cell compatibility	0	0	1
645	L. Nie; M. Hou; T. Wang; M. Sun; R. Hou	2020	Nanostructured selenium-doped biphasic calcium phosphate with in situ incorporation of silver for antibacterial applications	0	0	4
646	X. Xu; N. Wang; M. Wu; J. Wang; D. Wang; Z. Chen; J. Xie; C. Ding; J. Li	2020	Programmed antibacterial and mineralization therapy for dental caries based on zinc-substituted hydroxyapatite/ alendronate-grafted polyacrylic acid hybrid material	0	0	4
647	M. J. Lamas; T. Centella	2013	Treatment of chronic sternal fistulae following cardiac surgery with a bone substitute	0	0	2
648	N. R. Mohammed; N. W. Kent; R. J. Lynch; N. Karpukhina; R. Hill; P. Anderson	2013	Effects of fluoride on in vitro enamel demineralization analyzed by ¹⁹F MAS-NMR	0	0	1
649	L. Wong; C. H. Sissons	2007	Human dental plaque microcosm biofilms: effect of nutrient variation on calcium phosphate deposition and growth	0	0	1
650	M. H. Alkhraisat; C. Rueda; J. Cabrejos-Azama; J. Lucas-Aparicio; F. T. Mariño; J. Torres García-Denche; L. B. Jerez; U. Gbureck; E. L. Cabarcos	2010	Loading and release of doxycycline hyclate from strontium-substituted calcium phosphate cement	0	0	4
651	J. Cabrejos-Azama; M. H. Alkhraisat; C. Rueda; J. Torres; C. Pintado; L. Blanco; E. López-Cabarcos	2016	Magnesium substitution in brushite cements: Efficacy of a new biomaterial loaded with vancomycin for the treatment of Staphylococcus aureus infections	0	0	4
652	N. Matsumoto; K. Sato; K. Yoshida; K. Hashimoto; Y. Toda	2009	Preparation and characterization of beta-tricalcium phosphate co-doped with monovalent and divalent antibacterial metal ions	1	1
653	U. Gbureck; O. Knappe; L. M. Grover; J. E. Barralet	2005	Antimicrobial potency of alkali ion substituted calcium phosphate cements	1	0	7
654	C. Rodríguez-Valencia; M. López-Álvarez; B. Cochón-Cores; I. Pereiro; J. Serra; P. González	2013	Novel selenium-doped hydroxyapatite coatings for biomedical applications	1	0	4
655	M. Miola; A. Cochis; A. Kumar; C. R. Arciola; L. Rimondini; E. Verné	2018	Copper-Doped Bioactive Glass as Filler for PMMA-Based Bone Cements: Morphological, Mechanical, Reactivity, and Preliminary Antibacterial Characterization	0	0	1
656	C. Pontremoli; M. Pagani; L. Maddalena; F. Carosio; C. Vitale-Brovarone; S. Fiorilli	2021	Polyelectrolyte-Coated Mesoporous Bioactive Glasses via Layer-by-Layer Deposition for Sustained Co-Delivery of Therapeutic Ions and Drugs	0	0	1
657	M. Miola; J. Massera; A. Cochis; A. Kumar; L. Rimondini; E. Vernè	2021	Tellurium: A new active element for innovative multifunctional bioactive glasses	0	0	1
658	V. Uskoković; S. Tang; M. G. Nikolić; S. Marković; V. M. Wu	2019	Calcium phosphate nanoparticles as intrinsic inorganic antimicrobials: In search of the key particle property	0	0	2
659	M. Okada; M. Oshita; M. Kataoka; Y. Azuma; T. Furuzono	2021	Shareability of antibacterial and osteoblastic-proliferation activities of zinc-doped hydroxyapatite nanoparticles in vitro	1	1
660	R. B. Bostancıoğlu; C. Peksen; H. Genc; M. Gürbüz; F. B. Karel; A. S. Koparal; A. Dogan; N. Kose; A. T. Koparal	2015	Analyses of the modulatory effects of antibacterial silver doped calcium phosphate-based ceramic nano-powder on proliferation, survival, and angiogenic capacity of different mammalian cells in vitro	1	0	3
661	L. Liu; S. Pushalkar; D. Saxena; R. Z. LeGeros; Y. Zhang	2014	Antibacterial property expressed by a novel calcium phosphate glass	0	0	1
662	F. A. Shah	2016	Fluoride-containing bioactive glasses: Glass design, structure, bioactivity, cellular interactions, and recent developments	0	0	1
663	I. A. J. van Hengel; M. Riool; L. E. Fratila-Apachitei; J. Witte-Bouma; E. Farrell; A. A. Zadpoor; S. A. J. Zaat; I. Apachitei	2017	Selective laser melting porous metallic implants with immobilized silver nanoparticles kill and prevent biofilm formation by methicillin-resistant Staphylococcus aureus	0	0	1
664	V. Uskoković; V. Graziani; V. M. Wu; I. V. Fadeeva; A. S. Fomin; I. A. Presniakov; M. Fosca; M. Ortenzi; R. Caminiti; J. V. Rau	2019	Gold is for the mistress, silver for the maid: Enhanced mechanical properties, osteoinduction and antibacterial activity due to iron doping of tricalcium phosphate bone cements	1	0	4
665	S. Karnik; U. M. Jammalamadaka; K. K. Tappa; R. Giorno; D. K. Mills	2016	Performance evaluation of nanoclay enriched anti-microbial hydrogels for biomedical applications	0	0	1
666	N. Torres; S. Oh; M. Appleford; D. D. Dean; J. H. Jorgensen; J. L. Ong; C. M. Agrawal; G. Mani	2010	Stability of antibacterial self-assembled monolayers on hydroxyapatite	0	0	4
667	L. Actis; L. Gaviria; T. Guda; J. L. Ong	2013	Antimicrobial surfaces for craniofacial implants: state of the art	0	0	1
668	T. Kizuki; T. Matsushita; T. Kokubo	2014	Antibacterial and bioactive calcium titanate layers formed on Ti metal and its alloys	0	0	1
669	T. Kizuki; T. Matsushita; T. Kokubo	2015	Apatite-forming PEEK with TiO2 surface layer coating	0	0	1
670	A. A. Aly; M. K. Ahmed	2021	Fibrous scaffolds of Ag/Fe co-doped hydroxyapatite encapsulated into polycaprolactone: Morphology, mechanical and in vitro cell adhesion	0	0	4
671	B. Kankilic; E. Bayramli; E. Kilic; S. Dağdeviren; F. Korkusuz	2011	Vancomycin containing PLLA/β-TCP controls MRSA in vitro	0	0	4
672	M. Swetha; K. Sahithi; A. Moorthi; N. Saranya; S. Saravanan; K. Ramasamy; N. Srinivasan; N. Selvamurugan	2012	Synthesis, characterization, and antimicrobial activity of nano-hydroxyapatite-zinc for bone tissue engineering applications	1	0	6
673	S. Muthusamy; B. Mahendiran; S. Sampath; S. N. Jaisankar; S. K. Anandasadagopan; G. S. Krishnakumar	2021	Hydroxyapatite nanophases augmented with selenium and manganese ions for bone regeneration: Physiochemical, microstructural and biological characterization	0	0	3
674	H. Koba; K. Okuda; H. Watanabe; J. Tagami; H. Senpuku	2009	Role of lysine in interaction between surface protein peptides of Streptococcus gordonii and agglutinin peptide	0	0	1
675	V. Nicolini; E. Gambuzzi; G. Malavasi; L. Menabue; M. C. Menziani; G. Lusvardi; A. Pedone; F. Benedetti; P. Luches; S. D'Addato; S. Valeri	2015	Evidence of catalase mimetic activity in Ce(3+)/Ce(4+) doped bioactive glasses	0	0	1
676	K. Kadu; G. Ghosh; L. Panicker; M. Kowshik; S. Roy Ramanan	2019	Role of surface charges on interaction of rod-shaped magnetic hydroxyapatite nanoparticles with protein	0	0	3
677	E. A. Ofudje; A. I. Adeogun; M. A. Idowu; S. O. Kareem	2019	Synthesis and characterization of Zn-Doped hydroxyapatite: scaffold application, antibacterial and bioactivity studies	1	0	4
678	M. Cirillo; G. Martelli; E. Boanini; K. Rubini; M. Di Filippo; P. Torricelli; S. Pagani; M. Fini; A. Bigi; D. Giacomini	2021	Strontium substituted hydroxyapatite with β-lactam integrin agonists to enhance mesenchymal cells adhesion and to promote bone regeneration	0	0	4
679	J. Lucas-Aparicio; Á. Manchón; C. Rueda; C. Pintado; J. Torres; M. H. Alkhraisat; E. López-Cabarcos	2020	Silicon-calcium phosphate ceramics and silicon-calcium phosphate cements: Substrates to customize the release of antibiotics according to the idiosyncrasies of the patient	0	0	4
680	M. Nerantzaki; N. Kehagias; A. Francone; A. Fernández; C. M. Sotomayor Torres; R. Papi; T. Choli-Papadopoulou; D. N. Bikiaris	2018	Design of a Multifunctional Nanoengineered PLLA Surface by Maximizing the Synergies between Biochemical and Surface Design Bactericidal Effects	0	0	1
681	A. A. Hassan; H. A. Radwan; S. A. Abdelaal; N. S. Al-Radadi; M. K. Ahmed; K. R. Shoueir; M. A. Hady	2021	Polycaprolactone based electrospun matrices loaded with Ag/hydroxyapatite as wound dressings: Morphology, cell adhesion, and antibacterial activity	0	0	4
682	R. Subramani; S. Elangomannan; K. Louis; S. Kannan; D. Gopi	2016	Fabrication of Minerals Substituted Porous Hydroxyapaptite/Poly(3,4-ethylenedioxy pyrrole-co-3,4-ethylenedioxythiophene) Bilayer Coatings on Surgical Grade Stainless Steel and Its Antibacterial and Biological Activities for Orthopedic Applications	0	0	4
683	D. Gopi; E. Shinyjoy; L. Kavitha	2014	Synthesis and spectral characterization of silver/magnesium co-substituted hydroxyapatite for biomedical applications	1	0	4
684	M. DiCicco; A. Goldfinger; F. Guirand; A. Abdullah; S. A. Jansen	2004	In vitro tobramycin elution analysis from a novel beta-tricalcium phosphate-silicate-xerogel biodegradable drug-delivery system	0	0	4
685	T. M. Shieh; S. M. Hsu; K. C. Chang; W. C. Chen; D. J. Lin	2017	Calcium Phosphate Cement with Antimicrobial Properties and Radiopacity as an Endodontic Material	0	0	2
686	W. Zakrzewski; M. Dobrzynski; J. Nowicka; M. Pajaczkowska; M. Szymonowicz; S. Targonska; P. Sobierajska; K. Wiglusz; W. Dobrzynski; A. Lubojanski; S. Fedorowicz; Z. Rybak; R. J. Wiglusz	2020	The Influence of Ozonated Olive Oil-Loaded and Copper-Doped Nanohydroxyapatites on Planktonic Forms of Microorganisms	1	1
687	A. Ewald; D. Hösel; S. Patel; L. M. Grover; J. E. Barralet; U. Gbureck	2011	Silver-doped calcium phosphate cements with antimicrobial activity	1	0	3
688	Ł. Łapaj; W. Woźniak; J. Markuszewski	2019	Osseointegration of hydroxyapatite coatings doped with silver nanoparticles: scanning electron microscopy studies on a rabbit model	0	0	4
689	E. Nergiz Adıgüzel; E. Esen; G. Aylaz; B. Keskinkılıç Yağız; M. Kıyan; A. Doğan; A. E. Ünal	2018	Do Nano-crystalline Silver-Coated Hernia Grafts Reduce Infection?	0	0	1
690	S. P. Valappil; G. J. Owens; E. J. Miles; N. L. Farmer; L. Cooper; G. Miller; R. Clowes; R. J. Lynch; S. M. Higham	2014	Effect of gallium on growth of Streptococcus mutans NCTC 10449 and dental tissues	0	0	1
691	J. Kolmas; E. Groszyk; D. Kwiatkowska-Różycka	2014	Substituted hydroxyapatites with antibacterial properties	0	0	3
692	N. Ranga; S. Gahlyan; S. Duhan	2020	Antibacterial Efficiency of Zn, Mg and Sr Doped Bioactive Glass for Bone Tissue Engineering	0	0	1
693	J. J. Blaker; S. N. Nazhat; A. R. Boccaccini	2004	Development and characterisation of silver-doped bioactive glass-coated sutures for tissue engineering and wound healing applications	0	0	1
694	S. Prasad; A. Gaddam; A. Jana; S. Kant; P. K. Sinha; S. Tripathy; K. Annapurna; J. M. F. Ferreira; A. R. Allu; K. Biswas	2019	Structure and Stability of High CaO- and P(2)O(5)-Containing Silicate and Borosilicate Bioactive Glasses	0	0	1
695	C. F. Marques; S. M. Olhero; P. M. C. Torres; J. C. C. Abrantes; S. Fateixa; H. I. S. Nogueira; I. A. C. Ribeiro; A. Bettencourt; A. Sousa; P. L. Granja; J. M. F. Ferreira	2019	Novel sintering-free scaffolds obtained by additive manufacturing for concurrent bone regeneration and drug delivery: Proof of concept	0	0	4
696	C. F. Marques; A. C. Matos; I. A. Ribeiro; L. M. Gonçalves; A. Bettencourt; J. M. Ferreira	2016	Insights on the properties of levofloxacin-adsorbed Sr- and Mg-doped calcium phosphate powders	0	0	4
697	I. C. Pereira; A. S. Duarte; A. S. Neto; J. M. F. Ferreira	2019	Chitosan and polyethylene glycol based membranes with antibacterial properties for tissue regeneration	0	0	4
698	A. F. M. Rodrigues; P. M. C. Torres; M. J. S. Barros; R. Presa; N. Ribeiro; J. C. C. Abrantes; J. H. Belo; J. S. Amaral; V. S. Amaral; M. Bañobre-López; A. Bettencourt; A. Sousa; S. M. Olhero	2020	Effective production of multifunctional magnetic-sensitive biomaterial by an extrusion-based additive manufacturing technique	0	0	3
699	M. Molaei; N. Attarzadeh; A. Fattah-Alhosseini	2021	Tailoring the biological response of zirconium implants using zirconia bioceramic coatings: A systematic review	0	0	1
700	F. Kermani; S. Mollazadeh; S. Kargozar; J. Vahdati Khakhi	2021	Improved osteogenesis and angiogenesis of theranostic ions doped calcium phosphates (CaPs) by a simple surface treatment process: A state-of-the-art study	0	0	3
701	Z. Kazemian; M. Varzandeh; S. Labbaf	2021	A facile synthesis of mono dispersed spherical silver doped bioactive glass nanoparticle	0	0	1
702	J. Wu; K. Ueda; T. Narushima	2020	Fabrication of Ag and Ta co-doped amorphous calcium phosphate coating films by radiofrequency magnetron sputtering and their antibacterial activity	1	0	1
703	Q. Nawaz; M. A. U. Rehman; A. Burkovski; J. Schmidt; A. M. Beltrán; A. Shahid; N. K. Alber; W. Peukert; A. R. Boccaccini	2018	Synthesis and characterization of manganese containing mesoporous bioactive glass nanoparticles for biomedical applications	0	0	1
704	O. Saleem; M. Wahaj; M. A. Akhtar; M. A. Ur Rehman	2020	Fabrication and Characterization of Ag-Sr-Substituted Hydroxyapatite/Chitosan Coatings Deposited via Electrophoretic Deposition: A Design of Experiment Study	0	0	4
705	P. Keikhosravani; H. Maleki-Ghaleh; A. Kahaie Khosrowshahi; M. Bodaghi; Z. Dargahi; M. Kavanlouei; P. Khademi-Azandehi; A. Fallah; Y. Beygi-Khosrowshahi; M. H. Siadati	2021	Bioactivity and Antibacterial Behaviors of Nanostructured Lithium-Doped Hydroxyapatite for Bone Scaffold Application	1	0	4
706	M. N. Rahaman; B. S. Bal; W. Huang	2014	Review: emerging developments in the use of bioactive glasses for treating infected prosthetic joints	0	0	1
707	T. N. Kim; Q. L. Feng; J. O. Kim; J. Wu; H. Wang; G. C. Chen; F. Z. Cui	1998	Antimicrobial effects of metal ions (Ag+, Cu2+, Zn2+) in hydroxyapatite	1	1
708	D. Shepherd; S. M. Best	2013	Production of zinc substituted hydroxyapatite using various precipitation routes	0	0	1
709	I. Rajzer; M. Dziadek; A. Kurowska; K. Cholewa-Kowalska; M. Ziąbka; E. Menaszek; T. E. L. Douglas	2019	Electrospun polycaprolactone membranes with Zn-doped bioglass for nasal tissues treatment	0	0	1
710	H. M. Mousa; K. H. Hussein; M. M. Sayed; M. K. Abd El-Rahman; H. M. Woo	2021	Development and Characterization of Cellulose/Iron Acetate Nanofibers for Bone Tissue Engineering Applications	0	0	1
711	K. Ozeki; T. Hoshino; H. Aoki; T. Masuzawa	2013	The adsorptive behavior of albumin and lysozyme proteins on rod-shaped and plate-shaped hydroxyapatite	0	0	4
712	P. N. Lim; Z. Shi; K. G. Neoh; B. Ho; B. Y. Tay; E. S. Thian	2014	The effects of silver, silicon-containing apatite towards bacteria and cell responses	1	1
713	P. N. Lim; E. Y. Teo; B. Ho; B. Y. Tay; E. S. Thian	2013	Effect of silver content on the antibacterial and bioactive properties of silver-substituted hydroxyapatite	1	1
714	P. N. Lim; Z. Wang; L. Chang; T. Konishi; C. Choong; B. Ho; E. S. Thian	2017	A multi-material coating containing chemically-modified apatites for combined enhanced bioactivity and reduced infection via a drop-on-demand micro-dispensing technique	0	0	4
715	E. S. Thian; T. Konishi; Y. Kawanobe; P. N. Lim; C. Choong; B. Ho; M. Aizawa	2013	Zinc-substituted hydroxyapatite: a biomaterial with enhanced bioactivity and antibacterial properties	1	1
716	P. N. Lim; Z. Wang; S. Y. Tong; B. Ho; W. Wang; M. Aizawa; Z. Yang; E. S. Thian	2021	Silver, silicon co-substituted hydroxyapatite modulates bacteria-cell competition for enhanced osteogenic function	1	1
717	P. N. Lim; L. Chang; E. S. Thian	2015	Development of nanosized silver-substituted apatite for biomedical applications: A review	0	0	3
718	P. Sikder; S. B. Bhaduri; J. L. Ong; T. Guda	2020	Silver (Ag) doped magnesium phosphate microplatelets as next-generation antibacterial orthopedic biomaterials	0	0	1
719	P. Sikder; C. R. Grice; B. Lin; V. K. Goel; S. B. Bhaduri	2018	Single-Phase, Antibacterial Trimagnesium Phosphate Hydrate Coatings on Polyetheretherketone (PEEK) Implants by Rapid Microwave Irradiation Technique	0	0	1
720	N. Rameshbabu; T. S. Sampath Kumar; T. G. Prabhakar; V. S. Sastry; K. V. Murty; K. Prasad Rao	2007	Antibacterial nanosized silver substituted hydroxyapatite: synthesis and characterization	1	0	3
721	N. Jiang; D. H. Dusane; J. R. Brooks; C. P. Delury; S. S. Aiken; P. A. Laycock; P. Stoodley	2021	Antibiotic loaded β-tricalcium phosphate/calcium sulfate for antimicrobial potency, prevention and killing efficacy of Pseudomonas aeruginosa and Staphylococcus aureus biofilms	0	0	4
722	S. Smith; O. ElKashty; F. Tamimi; S. D. Tran; M. Cerruti	2021	Titanium-Containing Silicate-Based Sol-Gel Bioactive Glass: Development, Characterization, and Applications	0	0	1
723	A. Moghanian; S. Firoozi; M. Tahriri; A. Sedghi	2018	A comparative study on the in vitro formation of hydroxyapatite, cytotoxicity and antibacterial activity of 58S bioactive glass substituted by Li and Sr	0	0	1
724	E. Goffin; J. P. Devogelaer; A. Lalaoui; G. Depresseux; P. De Naeyer; J. P. Squifflet; Y. Pirson; C. van Ypersele de Strihou	2002	Tacrolimus and low-dose steroid immunosuppression preserves bone mass after renal transplantation	0	0	1
725	T. Yamazaki; S. Yasuda; K. Uemura; A. Matsumura	2012	New instrument for creating bone graft cavities for anterior cervical decompression and fusion: the anterior fusion spinal fork	0	0	1
726	R. Ramadoss; R. Padmanaban; B. Subramanian	2022	Role of bioglass in enamel remineralization: Existing strategies and future prospects-A narrative review	0	0	1
727	W. Zhou; Z. Hu; T. Wang; G. Yang; W. Xi; Y. Gan; W. Lu; J. Hu	2020	Enhanced corrosion resistance and bioactivity of Mg alloy modified by Zn-doped nanowhisker hydroxyapatite coatings	1	0	4
728	S. M. Kim; H. Fan; Y. J. Cho; M. Y. Eo; J. H. Park; B. N. Kim; B. C. Lee; S. K. Lee	2015	Electron beam effect on biomaterials I: focusing on bone graft materials	0	0	2
729	W. A. van der Reijden; M. J. Buijs; J. J. Damen; E. C. Veerman; J. M. ten Cate; A. V. Nieuw Amerongen	1997	Influence of polymers for use in saliva substitutes on de- and remineralization of enamel in vitro	0	0	1
730	S. C. Veerla; D. R. Kim; J. Kim; H. Sohn; S. Y. Yang	2019	Controlled nanoparticle synthesis of Ag/Fe co-doped hydroxyapatite system for cancer cell treatment	0	0	3
731	Z. Wang; L. Mei; X. Liu; Q. Zhou	2021	Hierarchically hybrid biocoatings on Ti implants for enhanced antibacterial activity and osteogenesis	0	0	4
732	J. Geurts; J. J. Chris Arts; G. H. Walenkamp	2011	Bone graft substitutes in active or suspected infection. Contra-indicated or not?	0	0	2
733	H. P. Stallmann; C. Faber; E. T. Slotema; D. M. Lyaruu; A. L. Bronckers; A. V. Amerongen; P. I. Wuisman	2003	Continuous-release or burst-release of the antimicrobial peptide human lactoferrin 1-11 (hLF1-11) from calcium phosphate bone substitutes	0	0	4
734	N. Kose; A. Otuzbir; C. Pekşen; A. Kiremitçi; A. Doğan	2013	A silver ion-doped calcium phosphate-based ceramic nanopowder-coated prosthesis increased infection resistance	1	0	4
735	D. Chen; J. Zhao; X. Jiang	2021	Synthesis and characterization of silver substituted strontium phosphate silicate apatite using solid-state reaction for osteoregenerative applications	0	0	1
736	J. Fan; S. Chang; M. Dong; D. Huang; J. Li; D. Jiang	2012	Study on the development of Ag-nano-hydroxyapatite/polyamide66 porous scaffolds with surface mineralization	0	0	5
737	Y. Zhang; Q. S. Yin; C. S. Zhou; H. Xia; Y. Zhang; Y. P. Jiao	2014	Osteogenic activity of silver-loaded coral hydroxyapatite and its investigation in vivo	0	0	3
738	M. F. Saidu; M. Mashita; K. Khadijah; F. Fazan; K. A. Khalid	2004	Sterilisation effect study on granular hydroxyapatite (HA)	0	0	2
739	W. Weng; X. Li; W. Nie; H. Liu; S. Liu; J. Huang; Q. Zhou; J. He; J. Su; Z. Dong; D. Wang	2020	One-Step Preparation of an AgNP-nHA@RGO Three-Dimensional Porous Scaffold and Its Application in Infected Bone Defect Treatment	0	0	4
740	A. Heijink; M. J. Yaszemski; R. Patel; M. S. Rouse; D. G. Lewallen; A. D. Hanssen	2006	Local antibiotic delivery with OsteoSet, DBX, and Collagraft	0	0	4
741	X. Sun; L. Zhao; Y. Hu; J. Du; Z. Yuan; G. Cui	2005	Study on in vivo drug delivery and repairing large segmental infected bony defect with massive reconstituted bovine xenograft aided by calcium phosphate cement drug core	0	0	5
742	X. Sun; L. Zhao; Y. Hu; Z. Yuan; Q. Ji; M. Li	2006	Preparation of massive anti-infective reconstituted bone xenograft and related studies	0	0	1
743	N. Köse; Z. M. Asfuroğlu; A. Köse; V. Şahintürk; M. Gürbüz; A. Doğan	2021	Silver ion-doped calcium phosphate-based bone-graft substitute eliminates chronic osteomyelitis: An experimental study in animals	1	0	3
744	Z. L. Xu; Y. Lei; W. J. Yin; Y. X. Chen; Q. F. Ke; Y. P. Guo; C. Q. Zhang	2016	Enhanced antibacterial activity and osteoinductivity of Ag-loaded strontium hydroxyapatite/chitosan porous scaffolds for bone tissue engineering	0	0	4
745	G. Wang; W. Xu; J. Zhang; T. Tang; J. Chen; C. Fan	2021	Induction of Bone Remodeling by Raloxifene-Doped Iron Oxide Functionalized with Hydroxyapatite to Accelerate Fracture Healing	0	0	4
746	Y. Wang; W. Teng; Z. Zhang; X. Zhou; Y. Ye; P. Lin; A. Liu; Y. Wu; B. Li; C. Zhang; X. Yang; W. Li; X. Yu; Z. Gou; Z. Ye	2021	A trilogy antimicrobial strategy for multiple infections of orthopedic implants throughout their life cycle	0	0	4
747	Y. Zhang; Q. S. Yin; Y. Zhang; J. Li; X. Q. Chen; D. Fu	2011	Determination of silver content in silver-loaded coral hydroxyapatite in relation to the biocompatibility	0	0	5
748	J. Yuan; B. Wang; C. Han; X. Huang; H. Xiao; X. Lu; J. Lu; D. Zhang; F. Xue; Y. Xie	2020	Nanosized-Ag-doped porous β-tricalcium phosphate for biological applications	1	0	4
749	F. J. Schoen; R. J. Levy	2005	Calcification of tissue heart valve substitutes: progress toward understanding and prevention	0	0	1
750	D. Hagenfeld; K. Prior; I. Harks; Y. Jockel-Schneider; T. W. May; D. Harmsen; U. Schlagenhauf; B. Ehmke	2019	No differences in microbiome changes between anti-adhesive and antibacterial ingredients in toothpastes during periodontal therapy	0	0	1
751	F. Lambert; G. Lecloux; A. Léonard; S. Sourice; P. Layrolle; E. Rompen	2013	Bone regeneration using porous titanium particles versus bovine hydroxyapatite: a sinus lift study in rabbits	0	0	2
752	M. L. Nevins	2006	Aesthetic and regenerative oral plastic surgery: clinical applications in tissue engineering	0	0	1
753	D. Mahler; L. Levin; H. Zigdon; E. E. Machtei	2009	The dome phenomenon" associated with maxillary sinus augmentation"	0	0	1
754	O. Kaygili; S. V. Dorozhkin; T. Ates; N. C. Gursoy; S. Keser; F. Yakuphanoglu; A. B. Selçuk	2015	Structural and dielectric properties of yttrium-substituted hydroxyapatites	1	0	3
755	P. Kaur; K. J. Singh; A. K. Yadav; H. Sood; S. Kaur; R. Kaur; D. S. Arora; S. Kaur	2018	Preliminary investigation of the effect of doping of copper oxide in CaO-SiO(2)-P(2)O(5)-MgO bioactive composition for bone repair applications	0	0	1
756	N. Sarin; K. J. Singh; H. Kaur; R. Kaur; J. Singh	2020	Preliminary studies of the effect of doping of chromium oxide in SiO(2)-CaO-P(2)O(5) bioceramics for bone regeneration applications	0	0	1
757	R. Samudrala; P. Abdul Azeem; V. Penugurti; B. Manavathi	2017	Cytocompatibility studies of titania-doped calcium borosilicate bioactive glasses in-vitro	0	0	1
758	L. Sundarabharathi; M. Chinnaswamy; D. Ponnamma; H. Parangusan; M. A. A. Al-Maadeed	2020	La(3+)/Sr(2+) Dual-Substituted Hydroxyapatite Nanoparticles as Bone Substitutes: Synthesis, Characterization, In Vitro Bioactivity and Cytocompatibility	1	0	6
759	L. Sundarabharathi; H. Parangusan; D. Ponnamma; M. A. A. Al-Maadeed; M. Chinnaswamy	2018	In-vitro biocompatibility, bioactivity and photoluminescence properties of Eu(3+) /Sr(2+) dual-doped nano-hydroxyapatite for biomedical applications	1	0	7
760	R. Sedghi; A. Shaabani; N. Sayyari	2020	Electrospun triazole-based chitosan nanofibers as a novel scaffolds for bone tissue repair and regeneration	0	0	4
761	J. Gong; L. Yang; Q. He; T. Jiao	2018	In vitro evaluation of the biological compatibility and antibacterial activity of a bone substitute material consisting of silver-doped hydroxyapatite and Bio-Oss(®)	0	0	4
762	Y. Liu; X. Zhang; Y. Liu; X. Jin; C. Fan; H. Ye; M. Ou; L. Lv; G. Wu; Y. Zhou	2014	Bi-functionalization of a calcium phosphate-coated titanium surface with slow-release simvastatin and metronidazole to provide antibacterial activities and pro-osteodifferentiation capabilities	0	0	4
763	I. Denry; L. T. Kuhn	2016	Design and characterization of calcium phosphate ceramic scaffolds for bone tissue engineering	0	0	2
764	N. Logoluso; L. Drago; E. Gallazzi; D. A. George; I. Morelli; C. L. Romanò	2016	Calcium-Based, Antibiotic-Loaded Bone Substitute as an Implant Coating: A Pilot Clinical Study	0	0	4
765	A. Manchón; M. H. Alkhraisat; C. Rueda-Rodriguez; C. Pintado; J. C. Prados-Frutos; J. Torres; E. Lopez Cabarcos	2018	Silicon bioceramic loaded with vancomycin stimulates bone tissue regeneration	0	0	4
766	Y. D. Cai; S. M. Wang; A. H. Chou; L. Y. Yu; J. Sun	2012	Zinc-coated carbonate apatite derived from avian eggshell for potential use as bone substitute. Part I: preparation and properties	0	0	4
767	S. Tanwatana; A. Kiewjurat; S. Suttapreyasri	2019	Chemical and thermal deproteinization of human demineralized tooth matrix: Physicochemical characterization and osteoblast cell biocompatibility	0	0	1
768	L. Oezel; C. Büren; A. O. Scholz; J. Windolf; C. D. Windolf	2019	Effect of antibiotic infused calcium sulfate/hydroxyapatite (CAS/HA) insets on implant-associated osteitis in a femur fracture model in mice	0	0	4
769	V. Yaprakci; O. Erdemli; A. Kayabolen; A. Tezcaner; F. Bozkurt; D. Keskin	2013	In vitro/in vivo comparison of cefuroxime release from poly(ε-caprolactone)-calcium sulfate implants for osteomyelitis treatment	0	0	1
770	F. S. Palumbo; A. Bavuso Volpe; M. G. Cusimano; G. Pitarresi; G. Giammona; D. Schillaci	2015	A polycarboxylic/amino functionalized hyaluronic acid derivative for the production of pH sensible hydrogels in the prevention of bacterial adhesion on biomedical surfaces	0	0	4
771	T. Qin; A. López; C. Öhman; H. Engqvist; C. Persson; W. Xia	2015	Enhanced drug delivery of antibiotic-loaded acrylic bone cements using calcium phosphate spheres	0	0	4
772	A. M. Mulligan; M. Wilson; J. C. Knowles	2003	Effect of increasing silver content in phosphate-based glasses on biofilms of Streptococcus sanguis	0	0	1
773	V. K. Panchbhavi	2010	Synthetic bone grafting in foot and ankle surgery	0	0	2
774	S. Lee; T. Nakano; T. Kasuga	2017	Structure, dissolution behavior, cytocompatibility, and antibacterial activity of silver-containing calcium phosphate invert glasses	0	0	1
775	P. R. Kuzyk; E. H. Schemitsch; J. E. Davies	2010	A biodegradable scaffold for the treatment of a diaphyseal bone defect of the tibia	0	0	1
776	M. Teller; U. Gopp; H. G. Neumann; K. D. Kühn	2007	Release of gentamicin from bone regenerative materials: an in vitro study	0	0	4
777	N. Kose; R. Çaylak; C. Pekşen; A. Kiremitçi; D. Burukoglu; S. Koparal; A. Doğan	2016	Silver ion doped ceramic nano-powder coated nails prevent infection in open fractures: In vivo study	1	0	7
778	J. Bueno; M. C. Sánchez; M. Toledano-Osorio; E. Figuero; M. Toledano; A. L. Medina-Castillo; R. Osorio; D. Herrera; M. Sanz	2020	Antimicrobial effect of nanostructured membranes for guided tissue regeneration: an in vitro study	0	0	4
779	M. C. Sánchez; M. Toledano-Osorio; J. Bueno; E. Figuero; M. Toledano; A. L. Medina-Castillo; R. Osorio; D. Herrera; M. Sanz	2019	Antibacterial effects of polymeric PolymP-n Active nanoparticles. An in vitro biofilm study	0	0	4
780	D. D. Lee; A. Tofighi; M. Aiolova; P. Chakravarthy; A. Catalano; A. Majahad; D. Knaack	1999	alpha-BSM: a biomimetic bone substitute and drug delivery vehicle	0	0	4
781	P. Paramita; M. Ramachandran; S. Narashiman; S. Nagarajan; D. K. Sukumar; T. W. Chung; M. Ambigapathi	2021	Sol-gel based synthesis and biological properties of zinc integrated nano bioglass ceramics for bone tissue regeneration	0	0	1
782	C. Y. K. Lung; M. M. Abdalla; C. H. Chu; I. Yin; S. R. Got; J. P. Matinlinna	2021	A Multi-Element-Doped Porous Bioactive Glass Coating for Implant Applications	0	0	1
783	W. H. Lee; R. Rohanizadeh; C. Y. Loo	2021	In situ functionalizing calcium phosphate biomaterials with curcumin for the prevention of bacterial biofilm infections	0	0	4
784	Z. Karahaliloglu; E. Kilicay	2020	In vitro evaluation of bone cements impregnated with selenium nanoparticles stabilized by phosphatidylcholine (PC) for application in bone	0	0	4
785	A. A. Barbosa; S. A. Júnior; R. L. Mendes; R. S. de Lima; A. de Vasconcelos Ferraz	2020	Multifunctional hydroxyapatite with potential for application in theranostic nanomedicine	0	0	4
786	C. G. Weber; M. Mueller; N. Vandecandelaere; I. Trick; A. Burger-Kentischer; T. Maucher; C. Drouet	2014	Enzyme-functionalized biomimetic apatites: concept and perspectives in view of innovative medical approaches	0	0	4
787	K. Leelanarathiwat; K. Minato; Y. Katsuta; Y. Otsuka; H. Katsuragi; F. Watanabe	2019	Cytotoxicity of hydroxyapatite-tyrosine complex with gray titania coating on titanium alloy surface to L929 mouse fibroblasts	0	0	4
788	D. Soudry; Y. Nathan	2001	Diagenetic trends of fluorine concentration in Negev phosphorites, Israel: implications for carbonate fluorapatite composition during phosphogenesis	0	0	1
789	N. L. Vollmer; J. R. Spear; R. A. Ayers	2016	Antimicrobial activity and biologic potential of silver-substituted calcium phosphate constructs produced with self-propagating high-temperature synthesis	1	0	4
790	K. Hurle; J. M. Oliveira; R. L. Reis; S. Pina; F. Goetz-Neunhoeffer	2021	Ion-doped Brushite Cements for Bone Regeneration	0	0	3
791	S. W. Tsai; W. X. Yu; P. A. Hwang; S. S. Huang; H. M. Lin; Y. W. Hsu; F. Y. Hsu	2018	Fabrication and Characterization of Strontium-Substituted Hydroxyapatite-CaO-CaCO₃ Nanofibers with a Mesoporous Structure as Drug Delivery Carriers	0	0	4
792	W. C. Lin; C. C. Chuang; C. J. Chang; Y. H. Chiu; C. M. Tang	2019	The Effect of Electrode Topography on the Magnetic Properties and MRI Application of Electrochemically-Deposited, Synthesized, Cobalt-Substituted Hydroxyapatite	1	0	4
793	W. C. Lin; C. C. Chuang; C. Yao; C. M. Tang	2020	Effect of Cobalt Precursors on Cobalt-Hydroxyapatite Used in Bone Regeneration and MRI	0	0	3
794	L. P. Teixeira; L. C. Gontijo; A. R. Franco Júnior; M. F. Pereira; R. P. Schuenck; J. Malacarne-Zanon	2021	Evaluation of antimicrobial potential and surface morphology in thin films of titanium nitride and calcium phosphate on orthodontic brackets	0	0	4
795	M. Kawashita; N. Endo; T. Watanabe; T. Miyazaki; M. Furuya; K. Yokota; Y. Abiko; H. Kanetaka; N. Takahashi	2016	Formation of bioactive N-doped TiO2 on Ti with visible light-induced antibacterial activity using NaOH, hot water, and subsequent ammonia atmospheric heat treatment	0	0	1
796	X. Shu; J. Liao; L. Wang; Q. Shi; X. Xie	2020	Osteogenic, Angiogenic, and Antibacterial Bioactive Nano-Hydroxyapatite Co-Synthesized Using γ-Polyglutamic Acid and Copper	0	0	4
797	P. Jiang; F. Qu; H. Lin; X. Wu; R. Xing; J. Zhang	2012	Macroporous/mesoporous bioglasses doped with Ag/TiO(2) for dual drug action property and bone repair	0	0	1
798	Y. Sugiura; H. Obika; M. Horie; K. Niitsu; Y. Makita	2020	Aesthetic Silver-Doped Octacalcium Phosphate Powders Exhibiting Both Contact Antibacterial Ability and Low Cytotoxicity	0	0	1
799	X. Wang; X. Li; A. Ito; Y. Watanabe; Y. Sogo; M. Hirose; T. Ohno; N. M. Tsuji	2016	Rod-shaped and substituted hydroxyapatite nanoparticles stimulating type 1 and 2 cytokine secretion	0	0	3
800	X. Wang; L. Liu; X. Zhou; Y. Huo; J. Gao; H. Gu	2020	Casein phosphopeptide combined with fluoride enhances the inhibitory effect on initial adhesion of Streptococcus mutans to the saliva-coated hydroxyapatite disc	0	0	4
801	M. Li; X. Liu; Z. Xu; K. W. Yeung; S. Wu	2016	Dopamine Modified Organic-Inorganic Hybrid Coating for Antimicrobial and Osteogenesis	0	0	4
802	B. Flautre; C. Delecourt; M. C. Blary; P. Van Landuyt; J. Lemaître; P. Hardouin	1999	Volume effect on biological properties of a calcium phosphate hydraulic cement: experimental study in sheep	0	0	3
803	C. C. Coelho; R. Araújo; P. A. Quadros; S. R. Sousa; F. J. Monteiro	2019	Antibacterial bone substitute of hydroxyapatite and magnesium oxide to prevent dental and orthopaedic infections	0	0	4
804	C. C. Coelho; T. Padrão; L. Costa; M. T. Pinto; P. C. Costa; V. F. Domingues; P. A. Quadros; F. J. Monteiro; S. R. Sousa	2020	The antibacterial and angiogenic effect of magnesium oxide in a hydroxyapatite bone substitute	0	0	4
805	W. D. Nordquist; H. Okudera; Y. Kitamura; K. Kimoto; T. Okudera; D. J. Krutchkoff	2011	Part II: crystalline fluorapatite-coated hydroxyapatite implant material: a dog study with histologic comparison of osteogenesis seen with FA-coated HA grafting material versus HA controls: potential bacteriostatic effect of fluoridated HA	0	0	1
806	W. D. Nordquist; D. J. Krutchkoff	2011	Part III: crystalline fluorapatite-coated hydroxyapatite; potential use as a bacteriostatic agent for both pre-implant cases and retreatment of infected implant sites: a report of 4 cases	0	0	1
807	Y. Moriyama; T. Yamamoto; S. Imai; H. Ishida	1998	Reduction for the formation of urinal's scales by ceramics having Ag-doped glaze	0	0	5
808	M. Selvakumar; P. Srivastava; H. S. Pawar; N. K. Francis; B. Das; G. Sathishkumar; B. Subramanian; S. K. Jaganathan; G. George; S. Anandhan; S. Dhara; G. B. Nando; S. Chattopadhyay	2016	On-Demand Guided Bone Regeneration with Microbial Protection of Ornamented SPU Scaffold with Bismuth-Doped Single Crystalline Hydroxyapatite: Augmentation and Cartilage Formation	0	0	4
809	A. Janković; S. Eraković; C. Ristoscu; N. Mihailescu Serban; L. Duta; A. Visan; G. E. Stan; A. C. Popa; M. A. Husanu; C. R. Luculescu; V. V. Srdić; D. Janaćković; V. Mišković-Stanković; C. Bleotu; M. C. Chifiriuc; I. N. Mihailescu	2015	Structural and biological evaluation of lignin addition to simple and silver-doped hydroxyapatite thin films synthesized by matrix-assisted pulsed laser evaporation	0	0	4
810	A. Peetsch; C. Greulich; D. Braun; C. Stroetges; H. Rehage; B. Siebers; M. Köller; M. Epple	2013	Silver-doped calcium phosphate nanoparticles: synthesis, characterization, and toxic effects toward mammalian and prokaryotic cells	0	0	4
811	I. Sethmann; S. Völkel; F. Pfeifer; H. J. Kleebe	2018	Development of Phosphatized Calcium Carbonate Biominerals as Bioactive Bone Graft Substitute Materials, Part II: Functionalization with Antibacterial Silver Ions	0	0	1
812	A. A. Yanovska; A. S. Stanislavov; L. B. Sukhodub; V. N. Kuznetsov; V. Y. Illiashenko; S. N. Danilchenko; L. F. Sukhodub	2014	Silver-doped hydroxyapatite coatings formed on Ti-6Al-4V substrates and their characterization	0	0	4
813	K. Rzeszutek; F. Sarraf; J. E. Davies	2003	Proton pump inhibitors control osteoclastic resorption of calcium phosphate implants and stimulate increased local reparative bone growth	0	0	4
814	D. Kozon; K. Zheng; E. Boccardi; Y. Liu; L. Liverani; A. R. Boccaccini	2016	Synthesis of Monodispersed Ag-Doped Bioactive Glass Nanoparticles via Surface Modification	0	0	1
815	M. Maqbool; Q. Nawaz; M. Atiq Ur Rehman; M. Cresswell; P. Jackson; K. Hurle; R. Detsch; W. H. Goldmann; A. T. Shah; A. R. Boccaccini	2021	Synthesis, Characterization, Antibacterial Properties, and In Vitro Studies of Selenium and Strontium Co-Substituted Hydroxyapatite	1	1
816	S. H. Yang; C. K. Hsu; K. C. Wang; S. M. Hou; F. H. Lin	2005	Tricalcium phosphate and glutaraldehyde crosslinked gelatin incorporating bone morphogenetic protein--a viable scaffold for bone tissue engineering	0	0	4
817	K. Pluta; A. Sobczak-Kupiec; O. Półtorak; D. Malina; B. Tyliszczak	2018	Bioactivity tests of calcium phosphates with variant molar ratios of main components	0	0	2
818	K. Szyszka; J. Rewak-Soroczynska; A. Dorotkiewicz-Jach; K. A. Ledwa; A. Piecuch; M. Giersig; Z. Drulis-Kawa; R. J. Wiglusz	2020	Structural modification of nanohydroxyapatite Ca(10)(PO(4))(6)(OH)(2) related to Eu(3+) and Sr(2+) ions doping and its spectroscopic and antimicrobial properties	1	1
819	R. J. Wiglusz; A. Kedziora; A. Lukowiak; W. Doroszkiewicz; W. Strek	2012	Hydroxyapatites and europium(III) doped hydroxyapatites as a carrier of silver nanoparticles and their antimicrobial activity	0	0	4
820	P. Sobierajska; B. Pozniak; M. Tikhomirov; J. Miller; L. Mrowczynska; A. Piecuch; J. Rewak-Soroczynska; A. Dorotkiewicz-Jach; Z. Drulis-Kawa; R. J. Wiglusz	2021	Multifunctionality of Nanosized Calcium Apatite Dual-Doped with Li(+)/Eu(3+) Ions Related to Cell Culture Studies and Cytotoxicity Evaluation In Vitro	1	1
821	R. J. Wiglusz; Z. Drulis-Kawa; R. Pazik; K. Zawisza; A. Dorotkiewicz-Jach; J. Roszkowiak; J. M. Nedelec	2015	Multifunctional lanthanide and silver ion co-doped nano-chlorapatites with combined spectroscopic and antimicrobial properties	0	0	1
822	I. Ullah; M. A. Siddiqui; H. Liu; S. K. Kolawole; J. Zhang; S. Zhang; L. Ren; K. Yang	2020	Mechanical, Biological, and Antibacterial Characteristics of Plasma-Sprayed (Sr,Zn) Substituted Hydroxyapatite Coating	1	0	3
823	X. Cui; H. M. Kim; M. Kawashita; L. Wang; T. Xiong; T. Kokubo; T. Nakamura	2009	Preparation of bioactive titania films on titanium metal via anodic oxidation	0	0	1
824	P. Schüpbach; J. R. Neeser; M. Golliard; M. Rouvet; B. Guggenheim	1996	Incorporation of caseinoglycomacropeptide and caseinophosphopeptide into the salivary pellicle inhibits adherence of mutans streptococci	0	0	4
825	W. C. Lin; C. C. Chuang; P. T. Wang; C. M. Tang	2018	A Comparative Study on the Direct and Pulsed Current Electrodeposition of Cobalt-Substituted Hydroxyapatite for Magnetic Resonance Imaging Application	1	0	4
826	T. Wu; B. Li; W. Wang; L. Chen; Z. Li; M. Wang; Z. Zha; Z. Lin; H. Xia; T. Zhang	2020	Strontium-substituted hydroxyapatite grown on graphene oxide nanosheet-reinforced chitosan scaffold to promote bone regeneration	0	0	3
827	I. H. Han; I. S. Lee; J. H. Song; M. H. Lee; J. C. Park; G. H. Lee; X. D. Sun; S. M. Chung	2007	Characterization of a silver-incorporated calcium phosphate film by RBS and its antimicrobial effects	1	0	7
828	J. Zhou; B. Li; Y. Han	2018	F-doped TiO(2) microporous coating on titanium with enhanced antibacterial and osteogenic activities	0	0	1
829	J. Zhou; L. Zhao	2016	Multifunction Sr, Co and F co-doped microporous coating on titanium of antibacterial, angiogenic and osteogenic activities	0	0	4
830	M. Jelinek; T. Kocourek; J. Remsa; M. Weiserová; K. Jurek; J. Mikšovský; J. Strnad; A. Galandáková; J. Ulrichová	2013	Antibacterial, cytotoxicity and physical properties of laser--silver doped hydroxyapatite layers	1	0	4
831	T. Russo; R. De Santis; A. Gloria; K. Barbaro; A. Altigeri; I. V. Fadeeva; J. V. Rau	2019	Modification of PMMA Cements for Cranioplasty with Bioactive Glass and Copper Doped Tricalcium Phosphate Particles	0	0	4
832	M. Mulazzi; E. Campodoni; G. Bassi; M. Montesi; S. Panseri; F. Bonvicini; G. A. Gentilomi; A. Tampieri; M. Sandri	2021	Medicated Hydroxyapatite/Collagen Hybrid Scaffolds for Bone Regeneration and Local Antimicrobial Therapy to Prevent Bone Infections	0	0	4
833	S. Sprio; L. Preti; M. Montesi; S. Panseri; A. Adamiano; A. Vandini; N. M. Pugno; A. Tampieri	2019	Surface Phenomena Enhancing the Antibacterial and Osteogenic Ability of Nanocrystalline Hydroxyapatite, Activated by Multiple-Ion Doping	1	1
834	K. A. Prosolov; V. V. Lastovka; O. A. Belyavskaya; D. V. Lychagin; J. Schmidt; Y. P. Sharkeev	2020	Tailoring the Surface Morphology and the Crystallinity State of Cu- and Zn-Substituted Hydroxyapatites on Ti and Mg-Based Alloys	0	0	3
835	C. L. Romanò; N. Logoluso; E. Meani; D. Romanò; E. De Vecchi; C. Vassena; L. Drago	2014	A comparative study of the use of bioactive glass S53P4 and antibiotic-loaded calcium-based bone substitutes in the treatment of chronic osteomyelitis: a retrospective comparative study	0	0	1
836	G. Graziani; K. Barbaro; I. V. Fadeeva; D. Ghezzi; M. Fosca; E. Sassoni; G. Vadalà; M. Cappelletti; F. Valle; N. Baldini; J. V. Rau	2021	Ionized jet deposition of antimicrobial and stem cell friendly silver-substituted tricalcium phosphate nanocoatings on titanium alloy	1	1
837	J. V. Rau; V. M. Wu; V. Graziani; I. V. Fadeeva; A. S. Fomin; M. Fosca; V. Uskoković	2017	The Bone Building Blues: Self-hardening copper-doped calcium phosphate cement and its in vitro assessment against mammalian cells and bacteria	1	0	4
838	J. V. Rau; M. Fosca; V. Graziani; A. A. Egorov; Y. V. Zobkov; A. Y. Fedotov; M. Ortenzi; R. Caminiti; A. E. Baranchikov; V. S. Komlev	2016	Silver-Doped Calcium Phosphate Bone Cements with Antibacterial Properties	1	0	4
839	C. Jehl; F. Rougerie	1995	PHOSPHOGENESIS IN POLYNESIAN ATOLLS - CYANOBACTERIAL MATSPHOSPHORITE FILIATION	0	0	1
840	P. Li; Z. Jia; Q. Wang; P. Tang; M. Wang; K. Wang; J. Fang; C. Zhao; F. Ren; X. Ge; X. Lu	2018	A resilient and flexible chitosan/silk cryogel incorporated Ag/Sr co-doped nanoscale hydroxyapatite for osteoinductivity and antibacterial properties	0	0	4
841	C. Shi; J. Gao; M. Wang; J. Fu; D. Wang; Y. Zhu	2015	Ultra-trace silver-doped hydroxyapatite with non-cytotoxicity and effective antibacterial activity	1	1
842	C. Shi; J. Gao; M. Wang; Y. Shao; L. Wang; D. Wang; Y. Zhu	2016	Functional hydroxyapatite bioceramics with excellent osteoconductivity and stern-interface induced antibacterial ability	0	0	3
843	S. Asadullah; S. Mei; K. Yang; X. Hu; F. Wang; B. Yu; Z. Wu; J. Wei	2021	Tantalum oxide submicro-particles into microporous coating on polyimide possessing antibacterial property and inducing cellular response for orthopedic application	0	0	1
844	B. Zhang; J. Li; L. He; H. Huang; J. Weng	2020	Bio-surface coated titanium scaffolds with cancellous bone-like biomimetic structure for enhanced bone tissue regeneration	0	0	1
845	F. Shi; Y. Liu; W. Zhi; D. Xiao; H. Li; K. Duan; S. Qu; J. Weng	2017	The synergistic effect of micro/nano-structured and Cu(2+)-doped hydroxyapatite particles to promote osteoblast viability and antibacterial activity	1	0	4
846	Q. Wang; P. Li; P. Tang; X. Ge; F. Ren; C. Zhao; J. Fang; K. Wang; L. Fang; Y. Li; C. Bao; X. Lu; K. Duan	2019	Experimental and simulation studies of strontium/fluoride-codoped hydroxyapatite nanoparticles with osteogenic and antibacterial activities	1	0	7
847	M. Wang; M. Li; Y. Wang; Y. Shao; Y. Zhu; S. Yang	2021	Efficient antibacterial activity of hydroxyapatite through ROS generation motivated by trace Mn(iii) coupled H vacancies	1	0	7
848	Y. Li; W. Wang; J. Han; Z. Li; Q. Wang; X. Lin; K. Ge; G. Zhou	2021	Synthesis of Silver- and Strontium-Substituted Hydroxyapatite with Combined Osteogenic and Antibacterial Activities	1	0	4
849	T. H. Zhou; M. Su; B. C. Shang; T. Ma; G. L. Xu; H. L. Li; Q. H. Chen; W. Sun; Y. Q. Xu	2012	Nano-hydroxyapatite/β-tricalcium phosphate ceramics scaffolds loaded with cationic liposomal ceftazidime: preparation, release characteristics in vitro and inhibition to Staphylococcus aureus biofilms	0	0	4
850	L. A. Pimenta	2011	Commentary. Effect of home-use and in-office bleaching agents containing hydrogen peroxide associated with amorphous calcium phosphate on enamel microhardness and surface roughness	0	0	1
851	F. Bir; H. Khireddine; Z. Mekhalif; S. Bonnamy	2021	Pulsed electrodeposition of Ag(+) doped prosthetic Fluorohydroxyapatite coatings on stainless steel substrates	1	0	1
852	P. Iooss; A. M. Le Ray; G. Grimandi; G. Daculsi; C. Merle	2001	A new injectable bone substitute combining poly(epsilon-caprolactone) microparticles with biphasic calcium phosphate granules	0	0	4
853	A. Billon; L. Chabaud; A. Gouyette; J. M. Bouler; C. Merle	2005	Vancomycin biodegradable poly(lactide-co-glycolide) microparticles for bone implantation. Influence of the formulation parameters on the size, morphology, drug loading and in vitro release	0	0	4
854	P. S. Gomes; J. D. Santos; M. H. Fernandes	2008	Cell-induced response by tetracyclines on human bone marrow colonized hydroxyapatite and Bonelike	0	0	4
855	S. Guimond-Lischer; Q. Ren; O. Braissant; P. Gruner; B. Wampfler; K. Maniura-Weber	2016	Vacuum plasma sprayed coatings using ionic silver doped hydroxyapatite powder to prevent bacterial infection of bone implants	1	0	4
856	M. Yamada; H. Minamikawa; T. Ueno; K. Sakurai; T. Ogawa	2012	N-acetyl cysteine improves affinity of beta-tricalcium phosphate granules for cultured osteoblast-like cells	0	0	4
857	S. M. Choi; W. K. Yang; Y. W. Yoo; W. K. Lee	2010	Effect of surface modification on the in vitro calcium phosphate growth on the surface of poly(methyl methacrylate) and bioactivity	0	0	4
858	R. Drevet; H. Benhayoune	2013	Pulsed electrodeposition for the synthesis of strontium-substituted calcium phosphate coatings with improved dissolution properties	0	0	3
859	M. Stravinskas; S. Tarasevicius; S. Laukaitis; M. Nilsson; D. B. Raina; L. Lidgren	2018	A ceramic bone substitute containing gentamicin gives good outcome in trochanteric hip fractures treated with dynamic hip screw and in revision of total hip arthroplasty: a case series	0	0	4
860	E. Meurice; E. Rguiti; A. Brutel; J. C. Hornez; A. Leriche; M. Descamps; F. Bouchart	2012	New antibacterial microporous CaP materials loaded with phages for prophylactic treatment in bone surgery	0	0	4
861	L. H. Fu; Y. Wan; C. Qi; J. He; C. Li; C. Yang; H. Xu; J. Lin; P. Huang	2021	Nanocatalytic Theranostics with Glutathione Depletion and Enhanced Reactive Oxygen Species Generation for Efficient Cancer Therapy	0	0	1
862	E. Vernè; S. Di Nunzio; M. Bosetti; P. Appendino; C. V. Brovarone; G. Maina; M. Cannas	2005	Surface characterization of silver-doped bioactive glass	0	0	1
863	D. Scharnweber; M. Flössel; R. Born; H. Worch	2007	Adjusting the chlorhexidine content of calcium phosphate coatings by electrochemically assisted co-deposition from aqueous solutions	0	0	4
864	X. Bai; K. More; C. M. Rouleau; A. Rabiei	2010	Functionally graded hydroxyapatite coatings doped with antibacterial components	0	0	4
865	S. Kumar Ts; K. Madhumathi	2016	Antibiotic delivery by nanobioceramics	0	0	4
866	T. S. Sampath Kumar; K. Madhumathi; Y. Rubaiya; M. Doble	2015	Dual mode antibacterial activity of ion substituted calcium phosphate nanocarriers for bone infections	0	0	4
867	R. Jayasree; T. S. S. Kumar; S. Mahalaxmi; S. Abburi; Y. Rubaiya; M. Doble	2017	Dentin remineralizing ability and enhanced antibacterial activity of strontium and hydroxyl ion co-releasing radiopaque hydroxyapatite cement	1	0	1
868	M. Kalidoss; R. Yunus Basha; M. Doble; T. S. Sampath Kumar	2019	Theranostic Calcium Phosphate Nanoparticles With Potential for Multimodal Imaging and Drug Delivery	0	0	4
869	F. Lalidou; G. Kolios; G. I. Drosos	2014	Bone infections and bone graft substitutes for local antibiotic therapy	0	0	4
870	Y. Wang; H. Hao; S. Zhang	2016	Lysozyme loading and release from Se doped hydroxyapatite nanoparticles	0	0	4
871	J. Kolmas; U. Piotrowska; M. Kuras; E. Kurek	2017	Effect of carbonate substitution on physicochemical and biological properties of silver containing hydroxyapatites	1	1
872	M. Suárez; E. Fernández-García; A. Fernández; R. López-Píriz; R. Díaz; R. Torrecillas	2020	Novel antimicrobial phosphate-free glass-ceramic scaffolds for bone tissue regeneration	0	0	1
873	G. Opalchenova; E. Dyulgerova; O. E. Petrov	1996	Effect of calcium phosphate ceramics on gram-negative bacteria resistant to antibiotics	0	0	2
874	K. Wang; Y. Leng; X. Lu; F. Ren	2013	Calcium phosphate bioceramics induce mineralization modulated by proteins	0	0	1
875	C. Zhao; K. Liang; J. Tan; Z. Xiang; H. Fan; X. Zhang	2013	Bioactivity of porous titanium with hydrogen peroxide solution with or without tantalum chloride treatment at a low temperature	0	0	1
876	L. Zhang; G. Jia; M. Tang; C. Chen; J. Niu; H. Huang; B. Kang; J. Pei; H. Zeng; G. Yuan	2020	Simultaneous enhancement of anti-corrosion, biocompatibility, and antimicrobial activities by hierarchically-structured brushite/Ag(3)PO(4)-coated Mg-based scaffolds	0	0	4
877	C. L. Popa; C. S. Ciobanu; G. Voicu; E. Vasile; M. C. Chifiriuc; S. L. Iconaru; D. Predoi	2015	Influence of Thermal Treatment on the Antimicrobial Activity of Silver-Doped Biological Apatite	1	0	7
878	D. Predoi; S. L. Iconaru; M. V. Predoi; M. Motelica-Heino; R. Guegan; N. Buton	2019	Evaluation of Antibacterial Activity of Zinc-Doped Hydroxyapatite Colloids and Dispersion Stability Using Ultrasounds	1	0	7
879	D. Predoi; S. L. Iconaru; M. V. Predoi; G. E. Stan; N. Buton	2019	Synthesis, Characterization, and Antimicrobial Activity of Magnesium-Doped Hydroxyapatite Suspensions	1	1
880	S. L. Iconaru; A. M. Prodan; N. Buton; D. Predoi	2017	Structural Characterization and Antifungal Studies of Zinc-Doped Hydroxyapatite Coatings	1	0	7
881	D. Predoi; C. L. Popa; P. Chapon; A. Groza; S. L. Iconaru	2016	Evaluation of the Antimicrobial Activity of Different Antibiotics Enhanced with Silver-Doped Hydroxyapatite Thin Films	0	0	4
882	D. Predoi; S. L. Iconaru; M. V. Predoi	2019	Dextran-Coated Zinc-Doped Hydroxyapatite for Biomedical Applications	0	0	4
883	D. Predoi; S. L. Iconaru; A. Deniaud; M. Chevallet; I. Michaud-Soret; N. Buton; A. M. Prodan	2017	Textural, Structural and Biological Evaluation of Hydroxyapatite Doped with Zinc at Low Concentrations	1	1
884	S. L. Iconaru; P. Chapon; P. Le Coustumer; D. Predoi	2014	Antimicrobial activity of thin solid films of silver doped hydroxyapatite prepared by sol-gel method	1	1
885	T. Tite; A. C. Popa; L. M. Balescu; I. M. Bogdan; I. Pasuk; J. M. F. Ferreira; G. E. Stan	2018	Cationic Substitutions in Hydroxyapatite: Current Status of the Derived Biofunctional Effects and Their In Vitro Interrogation Methods	0	0	4
886	I. V. Sukhorukova; A. N. Sheveyko; P. V. Kiryukhantsev-Korneev; I. Y. Zhitnyak; N. A. Gloushankova; E. A. Denisenko; S. Y. Filippovich; S. G. Ignatov; D. V. Shtansky	2015	Toward bioactive yet antibacterial surfaces	0	0	1
887	C. Rodríguez-Valencia; P. Freixeiro; J. Serra; C. M. Ferreirós; P. González; M. López-Álvarez	2017	In vitro evaluation of the antibacterial and osteogenic activity promoted by selenium-doped calcium phosphate coatings	1	0	4
888	H. P. Stallmann; C. Faber; A. L. Bronckers; A. V. Nieuw Amerongen; P. I. Wuisman	2006	In vitro gentamicin release from commercially available calcium-phosphate bone substitutes influence of carrier type on duration of the release profile	0	0	4
889	A. Sevencan; E. Kartal Doyuk; N. Köse	2021	Silver ion doped hydroxyapatite-coated titanium pins prevent bacterial colonization	1	0	7
890	R. Wetzel; O. Bartzok; D. S. Brauer	2020	Influence of low amounts of zinc or magnesium substitution on ion release and apatite formation of Bioglass 45S5	0	0	1
891	M. Rousset; M. Walle; L. Cambou; M. Mansour; A. Samba; B. Pereira; I. Ghanem; F. Canavese	2018	Chronic infection and infected non-union of the long bones in paediatric patients: preliminary results of bone versus beta-tricalcium phosphate grafting after induced membrane formation	0	0	2
892	M. M. Abutalib; I. S. Yahia	2017	Novel and facile microwave-assisted synthesis of Mo-doped hydroxyapatite nanorods: Characterization, gamma absorption coefficient, and bioactivity	1	0	4
893	M. Riaz; R. Zia; A. Ijaz; T. Hussain; M. Mohsin; A. Malik	2018	Synthesis of monophasic Ag doped hydroxyapatite and evaluation of antibacterial activity	1	0	7
894	M. Riaz; R. Zia; F. Saleemi; T. Hussain; F. Bashir; H. Ikhram	2016	Effect of Ti(+4) on in vitro bioactivity and antibacterial activity of silicate glass-ceramics	0	0	1
895	M. C. Martínez-Pabón; L. Duque-Agudelo; J. D. Díaz-Gil; D. M. Isaza-Guzmán; S. I. Tobón-Arroyave	2014	Comparison of the effect of two sugar-substituted chewing gums on different caries- and gingivitis-related variables: a double-blind, randomized, controlled clinical trial	0	0	1
896	O. A. Uspenskaya; O. V. Trefilova	2018	Effect of bleaching on the biochemical composition of oral fluid and dental hard tissues structure	0	0	5
897	H. H. Beherei; A. A. Shaltout; M. Mabrouk; N. A. M. Abdelwahed; D. B. Das	2018	Influence of Niobium Pentoxide Particulates on the Properties of Brushite/Gelatin/Alginate Membranes	0	0	1
898	M. Thukkaram; R. Coryn; M. Asadian; P. S. Esbah Tabaei; P. Rigole; N. Rajendhran; A. Nikiforov; J. Sukumaran; T. Coenye; P. Van Der Voort; G. Du Laing; R. Morent; A. Van Tongel; L. De Wilde; P. De Baets; K. Verbeken; N. De Geyter	2020	Fabrication of Microporous Coatings on Titanium Implants with Improved Mechanical, Antibacterial, and Cell-Interactive Properties	0	0	1
899	H. Seok; S. K. Lee; S. G. Kim; T. Y. Kang; M. J. Lee; W. S. Chae	2014	Migration of alloplastic bone graft material in infected conditions: a case study and animal experiment	0	0	2
900	J. Vamze; M. Pilmane; A. Skagers	2015	Biocompatibility of pure and mixed hydroxyapatite and α-tricalcium phosphate implanted in rabbit bone	0	0	2
901	Y. G. Lin; Z. R. Yang; C. Jiang	2007	Preparation, characterization and antibacterial property of cerium substituted hydroxyapatite nanoparticles	1	1
902	S. Gutowski	2002	Beyond brushing. Other oral health tools	0	0	1
903	B. M. Whited; J. R. Whitney; M. C. Hofmann; Y. Xu; M. N. Rylander	2011	Pre-osteoblast infiltration and differentiation in highly porous apatite-coated PLLA electrospun scaffolds	0	0	1
904	P. A. Comeau; M. J. Filiaggi	2016	Structural analysis of xSrO-(50 - x)CaO-50P2O5 glasses with x=0, 5, or 10 mol% for potential use in a local delivery system for osteomyelitis treatment	0	0	1
905	A. Dion; B. Berno; G. Hall; M. J. Filiaggi	2005	The effect of processing on the structural characteristics of vancomycin-loaded amorphous calcium phosphate matrices	0	0	4
906	A. Dion; M. Langman; G. Hall; M. Filiaggi	2005	Vancomycin release behaviour from amorphous calcium polyphosphate matrices intended for osteomyelitis treatment	0	0	4
907	M. Sharma; A. Mishra; A. Mehta; D. Choudhury; S. Basu	2018	Effect of Surfactants on the Structure and Adsorption Efficiency of Hydroxyapatite Nanorods	1	0	4
908	K. Kandori; M. Oketani; M. Wakamura	2013	Decomposition of proteins by photocatalytic Ti(IV)-doped calcium hydroxyapatite particles	0	0	3
909	K. Kandori; T. Kuroda; S. Togashi; E. Katayama	2011	Preparation of calcium hydroxyapatite nanoparticles using microreactor and their characteristics of protein adsorption	0	0	4
910	K. Kandori; R. Murata; Y. Yamaguchi; A. Yoshioka	2018	Protein adsorption behaviors onto Mn(II)-doped calcium hydroxyapatite particles with different morphologies	0	0	4
911	K. Kandori; T. Kuroda; M. Wakamura	2011	Protein adsorption behaviors onto photocatalytic Ti(IV)-doped calcium hydroxyapatite particles	0	0	4
912	K. Kandori; M. Oketani; M. Wakamura	2013	Effects of Ti(IV) substitution on protein adsorption behaviors of calcium hydroxyapatite particles	0	0	4
913	T. E. Paterson; R. Shi; J. Tian; C. J. Harrison; M. De Sousa Mendes; P. V. Hatton; Z. Li; I. Ortega	2020	Electrospun Scaffolds Containing Silver-Doped Hydroxyapatite with Antimicrobial Properties for Applications in Orthopedic and Dental Bone Surgery	0	0	4
914	Y. Hui; Z. Dong; P. Wenkun; D. Yao; G. Huichang; L. Tongxiang	2020	Facile synthesis of copper doping hierarchical hollow porous hydroxyapatite beads by rapid gelling strategy	1	0	7
915	Z. Geng; R. Wang; X. Zhuo; Z. Li; Y. Huang; L. Ma; Z. Cui; S. Zhu; Y. Liang; Y. Liu; H. Bao; X. Li; Q. Huo; Z. Liu; X. Yang	2017	Incorporation of silver and strontium in hydroxyapatite coating on titanium surface for enhanced antibacterial and biological properties	1	0	7
916	Z. Geng; Z. Cui; Z. Li; S. Zhu; Y. Liang; Y. Liu; X. Li; X. He; X. Yu; R. Wang; X. Yang	2016	Strontium incorporation to optimize the antibacterial and biological characteristics of silver-substituted hydroxyapatite coating	1	0	3
917	H. Li; F. Jiang; S. Ye; Y. Wu; K. Zhu; D. Wang	2016	Bioactive apatite incorporated alginate microspheres with sustained drug-delivery for bone regeneration application	0	0	4
918	Y. Zhu; M. Zhu; X. He; J. Zhang; C. Tao	2013	Substitutions of strontium in mesoporous calcium silicate and their physicochemical and biological properties	0	0	1
919	Z. Seeley; A. Bandyopadhyay; S. Bose	2007	Influence of TiO2 and Ag2O addition on tricalcium phosphate ceramics	0	0	4
920	S. Samani; S. M. Hossainalipour; M. Tamizifar; H. R. Rezaie	2013	In vitro antibacterial evaluation of sol-gel-derived Zn-, Ag-, and (Zn + Ag)-doped hydroxyapatite coatings against methicillin-resistant Staphylococcus aureus	1	0	4
921	C. O'Sullivan; P. O'Hare; N. D. O'Leary; A. M. Crean; K. Ryan; A. D. Dobson; L. O'Neill	2010	Deposition of substituted apatites with anticolonizing properties onto titanium surfaces using a novel blasting process	1	0	7
922	G. K. Pouroutzidou; L. Liverani; A. Theocharidou; I. Tsamesidis; M. Lazaridou; E. Christodoulou; A. Beketova; C. Pappa; K. S. Triantafyllidis; A. D. Anastasiou; L. Papadopoulou; D. N. Bikiaris; A. R. Boccaccini; E. Kontonasaki	2021	Synthesis and Characterization of Mesoporous Mg- and Sr-Doped Nanoparticles for Moxifloxacin Drug Delivery in Promising Tissue Engineering Applications	0	0	4
923	G. K. Pouroutzidou; G. S. Theodorou; E. Kontonasaki; I. Tsamesidis; A. Pantaleo; D. Patsiaoura; L. Papadopoulou; J. Rhoades; E. Likotrafiti; C. B. Lioutas; K. Chrissafis; K. M. Paraskevopoulos	2019	Effect of ethanol/TEOS ratios and amount of ammonia on the properties of copper-doped calcium silicate nanoceramics	0	0	1
924	S. Shang; Q. Zhao; D. Zhang; R. Sun; Y. Tang	2019	Molecular dynamics simulation of the adsorption behavior of two different drugs on hydroxyapatite and Zn-doped hydroxyapatite	0	0	4
925	K. Zhang; B. Zhang; C. Huang; S. Gao; B. Li; R. Cao; J. Cheng; R. Li; Z. Yu; X. Xie	2019	Biocompatibility and antibacterial properties of pure titanium surfaces coated with yttrium-doped hydroxyapatite	1	0	7
926	U. Erdem; M. B. Turkoz	2019	Silver release of Ag (I) doped hydroxyapatite: In vitro study	0	0	3
927	J. C. Lambotte; H. Thomazeau; G. Cathelineau; G. Lancien; J. Minet; F. Langlais	1998	Tricalcium phosphate, an antibiotic carrier: a study focused on experimental osteomyelitis in rabbits	0	0	4
928	J. L. Husson; J. C. Le Huec; J. L. Polard; G. Trébuchet; E. Lesprit; J. M. Bossis	1998	Interbody arthrodesis of the lumbar vertebrae using retroperitoneal videoendoscopy. A preliminary study of 38 cases	0	0	1
929	B. Li; X. Liu; C. Cao; Y. Dong; C. Ding	2009	Biological and antibacterial properties of plasma sprayed wollastonite/silver coatings	0	0	1
930	J. Yuan; B. Wang; C. Han; X. Lu; W. Sun; D. Wang; J. Lu; J. Zhao; C. Zhang; Y. Xie	2015	In vitro comparison of three rifampicin loading methods in a reinforced porous β-tricalcium phosphate scaffold	0	0	4
931	B. Tian; W. Chen; D. Yu; Y. Lei; Q. Ke; Y. Guo; Z. Zhu	2016	Fabrication of silver nanoparticle-doped hydroxyapatite coatings with oriented block arrays for enhancing bactericidal effect and osteoinductivity	0	0	4
932	J. Zhou; B. Li; L. Zhao; L. Zhang; Y. Han	2017	F-Doped Micropore/Nanorod Hierarchically Patterned Coatings for Improving Antibacterial and Osteogenic Activities of Bone Implants in Bacteria-Infected Cases	0	0	1
933	H. Yang; B. Xiao; K. W. Xu	2009	Synthesis and characterization of Ag/Cu/HAP with platelet morphology	0	0	3
934	F. Chen; C. Liu; Y. Mao	2010	Bismuth-doped injectable calcium phosphate cement with improved radiopacity and potent antimicrobial activity for root canal filling	1	0	4
935	W. Yu; T. W. Sun; C. Qi; Z. Ding; H. Zhao; F. Chen; D. Chen; Y. J. Zhu; Z. Shi; Y. He	2017	Strontium-Doped Amorphous Calcium Phosphate Porous Microspheres Synthesized through a Microwave-Hydrothermal Method Using Fructose 1,6-Bisphosphate as an Organic Phosphorus Source: Application in Drug Delivery and Enhanced Bone Regeneration	0	0	1
936	I. Ullah; W. Zhang; L. Yang; M. W. Ullah; O. M. Atta; S. Khan; B. Wu; T. Wu; X. Zhang	2020	Impact of structural features of Sr/Fe co-doped HAp on the osteoblast proliferation and osteogenic differentiation for its application as a bone substitute	1	0	4
937	Y. Li; X. Shi; W. Li	2017	Zinc-Containing Hydroxyapatite Enhances Cold-Light-Activated Tooth Bleaching Treatment In Vitro	1	1
938	H. Z. Jiang; X. C. Shi; Y. M. Liao; W. Li	2008	The preparation and characterization of sol-gel derived zinc modified carbonated hydroxyapatite	0	0	5
939	L. Wang; H. Shi; Y. Chen; J. Xue; Y. Chen; Y. Liao	2011	Healing of acute alveolar bone dehiscence following treatment with porous biphasic calcium phosphate in beagle dogs	0	0	2
940	J. Zheng; Y. Xiao; T. Gong; S. Zhou; T. Troczynski; Q. Yang; C. Bao; X. Xu	2015	Fabrication and characterization of a novel carbon fiber-reinforced calcium phosphate silicate bone cement with potential osteo-inductivity	0	0	4
941	P. Wei; W. Jing; Z. Yuan; Y. Huang; B. Guan; W. Zhang; X. Zhang; J. Mao; Q. Cai; D. Chen; X. Yang	2019	Vancomycin- and Strontium-Loaded Microspheres with Multifunctional Activities against Bacteria, in Angiogenesis, and in Osteogenesis for Enhancing Infected Bone Regeneration	0	0	4
942	L. B. Sukhodub; L. F. Sukhodub; M. O. Kumeda; S. V. Prylutska; V. Deineka; Y. I. Prylutskyy; U. Ritter	2019	C(60) fullerene loaded hydroxyapatite-chitosan beads as a promising system for prolonged drug release	0	0	4
943	R. A. Oliver; V. Lovric; C. Christou; W. R. Walsh	2020	Comparative osteoconductivity of bone void fillers with antibiotics in a critical size bone defect model	0	0	4
944	B. B. Jiang; S. H. Li; W. Zheng	2021	Preparation of Antibiotic-Loaded Copper-Doped Hydroxyapatite Microspheres and Evaluation of Their Antibacterial and Osteogenic Effect	0	0	5
945	R. Zhao; L. Shi; L. Gu; X. Qin; Z. Song; X. Fan; P. Zhao; C. Li; H. Zheng; Z. Li; Q. Wang	2021	Evaluation of bioactive glass scaffolds incorporating SrO or ZnO for bone repair: In vitro bioactivity and antibacterial activity	0	0	1
946	H. Zhou; H. Jiao; J. Xu; Y. Liu; S. Wei	2019	Synthesis of poly hydroxypropyl methacrylate cryogel incorporated with Zn/Ce substituted hydroxyapatite nanoparticles for rejuvenation of femoral fracture treatment in a rat model	0	0	4
947	F. Laurent; A. Bignon; J. Goldnadel; J. Chevalier; G. Fantozzi; E. Viguier; T. Roger; G. Boivin; D. Hartmann	2008	A new concept of gentamicin loaded HAP/TCP bone substitute for prophylactic action: in vitro release validation	0	0	4
948	A. Sanchez-Navas; A. Martin-Algarra; F. Nieto	1998	Bacterially-mediated authigenesis of clays in phosphate stromatolites	0	0	1
949	S. Cavalu; V. Simona; C. Albona; C. Hozan	2007	Bioactivity evaluation of new silver doped bone cement for prosthetic surgery	0	0	4
950	M. M. Tlili; M. Ben Amor; C. Gabrielli; S. Joiret; G. Maurin; P. Rousseau	2003	Study of electrochemical deposition of CaCO3 by in situ Raman spectroscopy - II. Influence of the solution composition	0	0	1
951	B. Orberger; J. P. Gallien; D. L. Pinti; M. Fialin; L. Daudin; D. R. Grocke; J. Pasava	2005	Nitrogen and carbon partitioning in diagenetic and hydrothermal minerals from Paleozoic Black Shales, (Selwyn Basin, Yukon Territories, Canada)	0	0	1
952	C. Flores; S. Degoutin; F. Chai; G. Raoul; J. C. Hornez; B. Martel; J. Siepmann; J. Ferri; N. Blanchemain	2016	Gentamicin-loaded poly(lactic-co-glycolic acid) microparticles for the prevention of maxillofacial and orthopedic implant infections	0	0	4
953	F. C. Gonçalves; G. Oliveira; C. R. Scardueli; R. Spin-Neto; A. Stavropoulos; R. A. C. Marcantonio	2020	Cyclosporine A impairs bone repair in critical defects filled with different osteoconductive bone substitutes	0	0	4
954	C. O. de Lima; A. L. M. de Oliveira; L. Chantelle; E. C. Silva Filho; M. Jaber; M. G. Fonseca	2021	Zn-doped mesoporous hydroxyapatites and their antimicrobial properties	1	1
955	A. Jacobs; G. Renaudin; N. Charbonnel; J. M. Nedelec; C. Forestier; S. Descamps	2021	Copper-Doped Biphasic Calcium Phosphate Powders: Dopant Release, Cytotoxicity and Antibacterial Properties	1	1
956	H. Oudadesse; A. C. Derrien; S. Martin; A. Lucas-Girot; G. Cathelineau	2007	Comparison of the bony remodelling of two synthetic biomaterials: aragonite 55% and aragonite 55% with active substance	0	0	1
957	A. C. McLaren	2004	Alternative materials to acrylic bone cement for delivery of depot antibiotics in orthopaedic infections	0	0	3
958	M. Toledano-Osorio; E. Osorio; F. S. Aguilera; A. Luis Medina-Castillo; M. Toledano; R. Osorio	2018	Improved reactive nanoparticles to treat dentin hypersensitivity	0	0	1
959	M. Toledano; M. Vallecillo-Rivas; F. S. Aguilera; M. T. Osorio; E. Osorio; R. Osorio	2021	Polymeric zinc-doped nanoparticles for high performance in restorative dentistry	0	0	1
960	N. J. Coleman	2009	Aspects of the in vitro bioactivity and antimicrobial properties of Ag(+)- and Zn (2+)-exchanged 11 A tobermorites	0	0	1
961	V. Uskoković; T. A. Desai	2014	Nanoparticulate drug delivery platforms for advancing bone infection therapies	0	0	1
962	H. K. Ridgway; J. T. Mellonig; D. L. Cochran	2008	Human histologic and clinical evaluation of recombinant human platelet-derived growth factor and beta-tricalcium phosphate for the treatment of periodontal intraosseous defects	0	0	1
963	S. Ciuca; M. Badea; E. Pozna; I. Pana; A. Kiss; L. Floroian; A. Semenescu; C. M. Cotrut; M. Moga; A. Vladescu	2016	Evaluation of Ag containing hydroxyapatite coatings to the Candida albicans infection	1	0	3
964	S. Paderni; S. Terzi; L. Amendola	2009	Major bone defect treatment with an osteoconductive bone substitute	0	0	2
965	M. Roy; G. A. Fielding; H. Beyenal; A. Bandyopadhyay; S. Bose	2012	Mechanical, in vitro antimicrobial, and biological properties of plasma-sprayed silver-doped hydroxyapatite coating	1	0	3
966	A. A. Vu; S. F. Robertson; D. Ke; A. Bandyopadhyay; S. Bose	2019	Mechanical and biological properties of ZnO, SiO(2), and Ag(2)O doped plasma sprayed hydroxyapatite coating for orthopaedic and dental applications	0	0	4
967	D. Ke; A. A. Vu; A. Bandyopadhyay; S. Bose	2019	Compositionally graded doped hydroxyapatite coating on titanium using laser and plasma spray deposition for bone implants	0	0	4
968	G. A. Fielding; M. Roy; A. Bandyopadhyay; S. Bose	2012	Antibacterial and biological characteristics of silver containing and strontium doped plasma sprayed hydroxyapatite coatings	1	0	3
969	A. Borzabadi-Farahani; E. Borzabadi; E. Lynch	2014	Nanoparticles in orthodontics, a review of antimicrobial and anti-caries applications	0	0	3
970	A. Bandyopadhyay; E. A. Withey; J. Moore; S. Bose	2007	Influence of ZnO doping in calcium phosphate ceramics	0	0	4
971	K. Marycz; R. Pazik; K. Zawisza; K. Wiglusz; M. Maredziak; P. Sobierajska; R. J. Wiglusz	2016	Multifunctional nanocrystalline calcium phosphates loaded with Tetracycline antibiotic combined with human adipose derived mesenchymal stromal stem cells (hASCs)	0	0	4
972	E. R. Grela; A. Czech; R. Kumek	2002	Influence of phytase supplementation on feed digestion and calcium and phosphorus content in sows	0	0	5
973	L. D. Silverman; L. Lukashova; O. T. Herman; J. M. Lane; A. L. Boskey	2007	Release of gentamicin from a tricalcium phosphate bone implant	0	0	4
974	J. T. O'Flaherty; H. J. Showell; E. L. Becker; P. A. Ward	1978	Substances which aggregate neutrophils. Mechanism of action	0	0	2
975	F. Bramstedt	1975	Sugar substitutes and prevention of caries	0	0	1
976	J. R. Taylor	2003	CE: What R.Ph.s should know about osteoporosis	0	0	1
977	A. S. Grigor'ian; A. V. Voĭnov; A. I. Volozhin	1999	The dynamics of the healing of experimentally reproduced bone defects filled with different polyacrylamide gel-based compounds	0	0	5
978	M. Selvakumar; P. Srivastava; H. S. Pawar; N. K. Francis; B. Das; G. Sathishkumar; B. Subramanian; S. K. Jaganathan; G. George; S. Anandhan; S. Dhara; G. B. Nando; S. Chattopadhyay	2018	RETRACTION: On-Demand Guided Bone Regeneration with Microbial Protection of Ornamented SPU Scaffold with Bismuth-Doped Single Crystalline Hydroxyapatite: Augmentation and Cartilage Formation (Retraction of Vol 8, Pg 4086, 2016)	1	0	6
979	I. Kleinberg	1985	Oral effects of sugars and sweeteners	0	0	1
980	C. Lee; R. J. Suhadolnik	1985	2',5'-Oligoadenylates chiral at phosphorus: enzymatic synthesis, properties, and biological activities of 2',5'-phosphorothioate trimer and tetramer analogues synthesized from (SP)-ATP alpha S	0	0	4
981	W. Luo; J. Zhao; X. Meng; S. Ma; Q. Sun; T. Guo; Y. Wang; Y. Zhou	2015	Effect of Zinc Doped Calcium Phosphate Coating on Bone Formation and the Underlying Biological Mechanism	0	0	5
982	M. Yazdimamaghani; D. Vashaee; S. Assefa; K. J. Walker; S. V. Madihally; G. A. Köhler; L. Tayebi	2014	Hybrid macroporous gelatin/bioactive-glass/nanosilver scaffolds with controlled degradation behavior and antimicrobial activity for bone tissue engineering	0	0	1
983	M. Erkmen Almaz; A. Akbay Oba	2020	Antibacterial activity of fluoride varnishes containing different agents in children with severe early childhood caries: a randomised controlled trial	0	0	1
984	Z. R. Ajduković; T. M. Mihajilov-Krstev; N. L. Ignjatović; Z. Stojanović; S. B. Mladenović-Antić; B. D. Kocić; S. Najman; N. D. Petrović; D. P. Uskoković	2016	In Vitro Evaluation of Nanoscale Hydroxyapatite-Based Bone Reconstructive Materials with Antimicrobial Properties	1	1
985	T. Buaban; B. Leenanon	2020	Lab isolated, screened and selected from local indigenous fermented beef sausage (Naem-neua) products for probiotic starter cultures implementations	0	0	1
986	M. L. Mei; C. H. Chu; K. H. Low; C. M. Che; E. C. Lo	2013	Caries arresting effect of silver diamine fluoride on dentine carious lesion with S. mutans and L. acidophilus dual-species cariogenic biofilm	0	0	1
987	M. S. Ibrahim; A. A. Balhaddad; I. M. Garcia; F. M. Collares; M. D. Weir; H. H. K. Xu; M. A. S. Melo	2020	pH-responsive calcium and phosphate-ion releasing antibacterial sealants on carious enamel lesions in vitro	0	0	1
988	R. Monterubbianesi; S. Sparabombe; V. Tosco; F. Profili; M. Mascitti; A. Hosein; A. Putignano; G. Orsini	2020	Can desensitizing toothpastes also have an effect on gingival inflammation? A double-blind, three-treatment crossover clinical trial	0	0	1
989	R. Almohareb; R. Barakat; A. Alshamsan; M. Almutairi; N. Alfuraih; S. Alsulaiman	2021	Antibacterial efficacy of casein phosphopeptide-amorphous calcium phosphate compared to calcium hydroxide as intracanal medicaments against enterococcus faecalis: in-vitro study	0	0	4
990	Y. Tian; J. Liu; Y. Hu; L. Liu; Y. Li; Z. Li; X. Wang; Y. Liu; F. Feng; J. Guo	2021	Clinical study of calcium phosphate cement loaded with recombinant human bone morphogenetic protein 2 combined with calcium phosphate cement loaded with antibiotic for chronic osteomyelitis with bone defect	0	0	4
991	H. Sakagami; H. Sheng; K. Ono; Y. Komine; T. Miyadai; Y. Terada; D. Nakada; S. Tanaka; M. Matsumoto; T. Yasui; et al.	2016	Anti-halitosis effect of toothpaste supplemented with alkaline extract of the leaves of Sasa senanensis rehder	0	0	1
992	M. Alvarez-Mon; M. Miravitlles; J. Morera; L. Callol; J. L. Alvarez-Sala	2005	Treatment with the immunomodulator AM3 improves the health-related quality of life of patients with COPD	0	0	1
993	J. C. Karr	2018	Lower-Extremity Osteomyelitis Treatment Using Calcium Sulfate/Hydroxyapatite Bone Void Filler with Antibiotics (Seven-Year Retrospective Study)	0	0	4
994	N. Nabi; B. Kashuba; S. Lucchesi; J. Afflitto; Y. Furuichi; A. Gaffar	1996	In vitro and in vivo studies on salifluor/PVM/MA copolymer/NaF combination as an antiplaque agent	0	0	4
995	R. A. Kopczyk; H. Abrams; A. T. Brown; J. L. Matheny; A. L. Kaplan	1991	Clinical and microbiological effects of a sanguinaria-containing mouthrinse and dentifrice with and without fluoride during 6 months of use	0	0	1
996	P. K. Sreenivasan; D. Furgang; K. Markowitz; M. McKiernan; D. Tischio-Bereski; W. Devizio; D. Fine	2009	Clinical anti-microbial efficacy of a new zinc citrate dentifrice	0	0	1
997	J. L. Jensen; T. Xu; M. S. Lamkin; P. Brodin; H. Aars; T. Berg; F. G. Oppenheim	1994	Physiological regulation of the secretion of histatins and statherins in human parotid saliva	0	0	1
998	K. A. Plonka; M. L. Pukallus; T. F. Holcombe; A. G. Barnett; L. J. Walsh; W. K. Seow	2013	Randomized controlled trial: a randomized controlled clinical trial comparing a remineralizing paste with an antibacterial gel to prevent early childhood caries	0	0	1
999	K. K. Tappa; U. M. Jammalamadaka; D. K. Mills	2014	Design and evaluation of a nanoenhanced anti-infective calcium phosphate bone cements	0	0	4
1000	S. Srinivasan; S. Chandrasekhar; K. V. Shashikumar; D. Payne; R. Maclure; B. Kapadiya; F. Schäfer; S. Adams	2013	Plaque triclosan concentration and antimicrobial efficacy of a new calcium carbonate toothpaste with 0.3% triclosan compared to a marketed 0.3% triclosan toothpaste	0	0	1
1001	M. C. Manz	2000	Factors associated with radiographic vertical bone loss around implants placed in a clinical study	0	0	1
1002	G. H. Yassen; T. M. Chu; G. Eckert; J. A. Platt	2013	Effect of medicaments used in endodontic regeneration technique on the chemical structure of human immature radicular dentin: an in vitro study	0	0	1
1003	M. Kus-Liśkiewicz; J. Rzeszutko; Y. Bobitski; A. Barylyak; G. Nechyporenko; V. Zinchenko; J. Zebrowski	2019	Alternative Approach for Fighting Bacteria and Fungi: Use of Modified Fluorapatite	0	0	1
1004	Z. G. Lang; X. Zhang; Q. Guo; Y. X. Liang; F. Yuan	2021	Clinical observations of vancomycin-loaded calcium phosphate cement in the 1-stage treatment of chronic osteomyelitis: a randomized trial	0	0	4
1005	T. Furuzono; M. Okazaki; Y. Azuma; M. Iwasaki; Y. Kogai; Y. Sawa	2017	Newly Developed Biocompatible Material: Dispersible Titanium-Doped Hydroxyapatite Nanoparticles Suitable for Antibacterial Coating on Intravascular Catheters	1	0	6
1006	D. M. Laskin; C. D. Dent; H. F. Morris; S. Ochi; J. W. Olson	2000	The influence of preoperative antibiotics on success of endosseous implants at 36 months	0	0	1
1007	A. Sánchez Palacios; J. A. García Marrero; F. Schamann	1992	Immunologic clinical evaluation of a biological response modifier, AM3, in the treatment of childhood infectious respiratory pathology	0	0	1
1008	J. M. Andriolo; R. J. Rossi; C. A. McConnell; B. I. Connors; K. L. Trout; M. K. Hailer; M. L. Pedulla; J. L. Skinner	2016	Influence of Iron-Doped Apatite Nanoparticles on Viral Infection Examined in Bacterial Versus Algal Systems	1	0	4
1009	Nct	2021	EFFICACY OF MORUS ALBA FRUIT EXTRACTS AND CHLORHEXIDINE ON SALIVARY STREPTOCOCCUS MUTANS AND pH LEVELS	0	0	1
1010	Nct	2015	Evaluation of SilOss® in Periodontal Surgery	0	0	1
1011	Nct	2019	Evaluation of Remin Pro Forte Versus Remin Pro on Treatment of White Spot Lesions Post Orthodontic Treatment	0	0	1
1012	Nct	2021	Cariostatic and Remineralizing Effects of Three Different Dental Varnishes	0	0	1
1013	Nct	2021	Fluoride Varnish, Ozone, Octenidin and WSLs in Orthodontic Patients	0	0	1
1014	Nct	2020	MTA vs CEM Pulpotomy in Young Permanent Molars	0	0	1
1015	Irct2016100730193N	2017	Comparison of the effect ofcasein phosphopeptide-amorphous calcium phosphate (CPP-ACP) and Xylitol Chewing gums and probiotic yogurt on streptocuccos mutans and microbial dental plaque	0	0	1
1016	C. J. Wilcock; G. P. Stafford; C. A. Miller; Y. Ryabenkova; M. Fatima; P. Gentile; G. Möbus; P. V. Hatton	2017	Preparation and Antibacterial Properties of Silver-Doped Nanoscale Hydroxyapatite Pastes for Bone Repair and Augmentation	1	0	7
1017	Actrn	2021	Regenerative endodontic procedures for non-vital mature teeth	0	0	1
