# Supplementary material for: Antimicrobial activity of ion-substituted calcium phosphates: A systematic review
Source: Heliyon. 2023 May 26;9(6):e16568. doi: 10.1016/j.heliyon.2023.e16568 (PMC10248076; doi:10.1016/j.heliyon.2023.e16568)
Supplement: Appendix F - the effect of bias and study quality [file mmc5.xlsx]

## Sheet: scoring
			OHAT Risk of Bias tool				Did selectrion of study participants result in appropriate comparison groups?	Did the study design or analysis account for important confounding and modifying variables?	Can we be confident in exposure characterisation?	Can we be confident in the outcome assessment?	Were all measured outcomes reported?	Were there no other potential threats to internal validity?
			Adapted for in vitro studies
			Answer format:
		Definitely low (3)		Definitely high (0)
		Probably low (2)		Probably high (1)
Study #							1	2	3	4	5	6		Total Score
14		Influence of nanoscale-modified apatite-type calcium phosphates on the biofilm formation by pathogenic microorganisms					0	3	3	1	1	3		11
23		Improved cytocompatibility and antibacterial properties of zinc-substituted brushite bone cement based on beta-tricalcium phosphate					3	3	0	0	1	1		8
29		Fabrication and Characterization of Suspension Plasma-Sprayed Fluoridated Hydroxyapatite Coatings for Biomedical Applications					3	0	1	3	1	3		11
35		New hydroxyapatite nanophases with enhanced osteogenic and anti-bacterial activity					3	3	3	3	1	2		15
40		Hydroxyapatite-based antibacterial bio-nanomaterials: an insight into the synthesis using mussel shell as a calcium source, physicochemical properties, and nanoindentation characteristics					3	3	1	0	1	3		11
58		Effect of Precursor Deficiency Induced Ca/P Ratio on Antibacterial and Osteoblast Adhesion Properties of Ag-Incorporated Hydroxyapatite: Reducing Ag Toxicity					1	3	1	3	1	3		12
63		Osteointegration, antimicrobial and antibiofilm activity of orthopaedic titanium surfaces coated with silver and strontium-doped hydroxyapatite using a novel blasting process					3	1	3	3	1	3		14
70		Crystal Chemistry and Antibacterial Properties of Cupriferous Hydroxyapatite					3	0	1	2	0	3		9
74		Electroactive Mg(2+)-Hydroxyapatite Nanostructured Networks against Drug-Resistant Bone Infection Strains					1	1	2	3	1	3		11
75		In Vitro Properties of Manganese-Substituted Tricalcium Phosphate Coatings for Titanium Biomedical Implants Deposited by Arc Plasma					3	3	2	0	1	1		10
78		Evaluation of fluorinated hydroxyapatite nanoparticles as an antibacterial material for catheter coating					3	3	3	3	0	3		15
92		Effect of Zn and Co doping on antibacterial efficacy and cytocompatibility of spark plasma sintered hydroxyapatite					3	3	1	0	1	3		11
96		Rb(I)/Se(IV) co-dopant into hydroxyapatite; their structural, morphological, and antibacterial effectiveness for biomedical applications					0	3	1	0	1	3		8
106		Biological Response of and Blood Plasma Protein Adsorption on Silver-Doped Hydroxyapatite					3	3	3	3	1	3		16
107		Iron Ion-Doped Tricalcium Phosphate Coatings Improve the Properties of Biodegradable Magnesium Alloys for Biomedical Implant Application					3	3	1	1	1	3		12
128		Antimicrobial activity of Ga-doped hydroxyapatite nanostructures: Synthesis, morphological, spectroscopic, and dielectric properties					3	3	1	0	0	1		8
139		Strontium, cerium co-substituted hydroxyapatite nanoparticles: Synthesis, characterization, antibacterial activity towards prokaryotic strains and in vitro studies					2	3	1	0	1	1		8
148		Silver-doped calcium phosphate nanopowders prepared by electrostatic spraying					3	1	1	3	1	1		10
167		Development of new generation bone graft material: Silver, silicon co-substituted apatite with bi-functional properties					3	1	1	3	1	1		10
193		Influence of sonication on the physicochemical and biological characteristics of selenium-substituted hydroxyapatites					3	3	1	0	1	1		9
196		Hydroxyapatite and Zn-hydroxyapatite synthesis using calcium from Lake Maninjau pensi shells and resistance test on bacteria					3	1	1	0	1	1		7
197		Sic Parvis Magna: Manganese-Substituted Tricalcium Phosphate and Its Biophysical Properties					3	3	1	3	1	3		14
241		Tuning the compositional configuration of hydroxyapatite modified with vanadium ions including thermal stability and antibacterial properties					3	3	2	0	1	3		12
255		Novel continuous flow synthesis, characterization and antibacterial studies of nanoscale zinc substituted hydroxyapatite bioceramics					3	3	2	0	1	3		12
266		Site-specific antibacterial efficacy and cyto/hemo-compatibility of zinc substituted hydroxyapatite					3	3	1	0	1	1		9
267		Antibacterial and magnetic response of site-specific cobalt incorporated hydroxyapatite					3	3	1	0	1	2		10
268		Electrochemical depositions of fluorohydroxyapatite doped by Cu2+, Zn2+, Ag+ on stainless steel substrates					2	3	2	1	0	2		10
278		Effect of silver and strontium incorporation route on hydroxyapatite coatings elaborated by rf-SPS					3	3	2	3	1	3		15
280		Antibacterial Property of Hydroxyapatite with Ag+ Dopant Produced by Hydrothermal Process					3	3	1	3	1	1		12
284		Cerium-doped hydroxyapatite nanoparticles synthesized by the co-precipitation method					3	3	1	1	0	2		10
285		New cerium(IV)-substituted hydroxyapatite nanoparticles: Preparation and characterization					3	3	1	1	0	0		8
304		Thermal decomposition synthesis of Zn-HAP (extracted from fish scale) nanopowder and its photocatalytic and antibacterial activities under visible light					3	3	3	1	0	2		12
318		Development of Ce3+/Eu3+ Dual-Substituted Hydroxyapatite Coating on Surgical Grade Stainless Steel for Improved Antimicrobial and Bioactive Properties					0	3	1	0	1	3		8
325		Pulsed laser deposition of copper and zinc doped hydroxyapatite coatings for biomedical applications					3	3	2	3	0	3		14
328		Strontium and copper co-substituted hydroxyapatite-based coatings with improved antibacterial activity and cytocompatibility fabricated by electrodeposition					3	3	2	1	1	2		12
329		Osteoblastic cell responses and antibacterial efficacy of Cu/Zn co-substituted hydroxyapatite coatings on pure titanium using electrodeposition method					3	3	2	1	1	2		12
332		Antibacterial efficacy, corrosion resistance, and cytotoxicity studies of copper-substituted carbonated hydroxyapatite coating on titanium substrate					3	3	2	1	1	2		12
334		Antimicrobial Properties of Samarium Doped Hydroxyapatite Suspensions and Coatings					0	1	1	1	1	3		7
335		Silver substituted nanosized calcium deficient hydroxyapatite					0	3	2	0	0	1		6
336		Characterization and antibacterial properties of stable silver substituted hydroxyapatite nanoparticles synthesized through surfactant assisted microwave process					3	3	0	1	1	1		9
339		Zinc-Substituted Hydroxyapatite: Synthesis, Structural Analysis, and Antimicrobial Behavior					3	3	1	2	1	1		11
340		Antimicrobial activity of hemocompatible silver doped hydroxyapatite nanoparticles synthesized by modified sol-gel technique					3	1	1	3	1	1		10
348		Synthesis of copper-silver doped hydroxyapatite via ultrasonic coupled sol-gel techniques: structural and antibacterial studies					3	3	2	0	1	3		12
350		Sodium dodecyl sulfate mediated microwave synthesis of biocompatible superparamagnetic mesoporous hydroxyapatite nanoparticles using black Chlamys varia seashell as a calcium source for biomedical applications					3	3	1	0	1	3		11
351		Microwave-assisted synthesis of superparamagnetic mesoporous Co-doped hydroxyapatite nanorods for various biomedical applications					3	3	1	0	1	3		11
352		Mesoporous Mg-doped hydroxyapatite nanorods prepared from bio-waste blue mussel shells for implant applications					3	3	1	0	1	3		11
364		Characterization and Antimicrobial Activity of Silver Doped Hydroxyapatite Obtained by the Microwave Method					3	3	2	0	0	1		9
368		Synthesis, characterization, and antimicrobial properties of strontium-substituted hydroxyapatite					3	3	1	2	1	0		10
379		A functional apatite with antibacterial efficacy for bone tissue infections					3	0	1	3	1	2		10
380		Synthesis, characterization and antibacterial property of strontium half and totally substituted hydroxyapatite nanoparticles					3	3	3	1	1	1		12
383		Rubidium doped nano-hydroxyapatite with cytocompatibility and antibacterial					3	3	1	3	1	3		14
384		In Vitro Bioactivity and Antibacterial Activity of Strontium-, Magnesium-, and Zinc-Multidoped Hydroxyapatite Porous Coatings Applied via Atmospheric Plasma Spraying					3	3	2	1	1	3		13
385		Synthesis, characterization and antimicrobial properties of chemically modified apatite-related calcium phosphates					0	3	2	3	1	3		12
421		Synthesis and characterization of Sr and Mg-doped hydroxyapatite by a simple precipitation method					3	2	3	0	0	1		9
422		Fluorine substituted nano hydroxyapatite: Synthesis, bio-activity and antibacterial response study					3	2	1	0	1	3		10
427		Antibacterial efficacy and cytotoxicity studies of copper (II) and titanium (IV) substituted hydroxyapatite nanoparticles					3	2	3	3	1	3		15
436		Impact of different transition metal ions in the structural, mechanical, optical, chemico-physical and biological properties of nanohydroxyapatite					3	3	1	0	1	1		9
445		Development of Cerium-Doped Hydroxyapatite Coatings with Antimicrobial Properties for Biomedical Applications					3	1	1	2	1	3		11
446		Obtaining and Characterizing Thin Layers of Magnesium Doped Hydroxyapatite by Dip Coating Procedure					3	1	1	2	1	3		11
447		Bioceramic Layers with Antifungal Properties					0	3	1	0	1	3		8
450		Preparation and characterization of sol-gel derived Ce-4 + doped hydroxyapatite and its in vitro biological evaluations for orthopedic applications					3	3	1	0	1	2		10
451		Development of cerium and silicon co-doped hydroxyapatite nanopowder and its in vitro biological studies for bone regeneration applications					0	3	1	3	1	3		11
463		Biocompatibility and antimicrobial activity of zinc(II)-doped hydroxyapatite, synthesized by a hydrothermal method					3	3	1	3	1	1		12
489		Bioactive Zn-doped hydroxyapatite coatings and their antibacterial efficacy against Escherichia coli and Staphylococcus aureus					1	3	0	1	1	3		9
492		Copper substituted hydroxyapatite and fluorapatite: Synthesis, characterization and antimicrobial properties					0	2	2	0	1	1		6
495		The Physical and Antimicrobial Properties of Silver Doped Hydroxyapatite Sintered by Microwave and Conventional Sintering					0	3	2	3	1	2		11
499		Development of single-phase silver-doped antibacterial CDHA coatings on Ti6Al4V with sustained release					3	3	2	3	1	3		15
505		Synthesis and characterizations of natural limestone-derived nano-hydroxyapatite (HAp): a comparison study of different metals doped HAps on antibacterial activity					3	3	3	3	1	3		16
514		Synthesis, characterization and antimicrobial activity of copper and zinc-doped hydroxyapatite nanopowders					3	3	3	3	1	2		15
515		Synthesis of antimicrobial monophase silver-doped hydroxyapatite nanopowders for bone tissue engineering					3	3	3	3	1	2		15
516		New nanostructured apatite-type (Na+,Zn2+,CO32-)-doped calcium phosphates: Preparation, mechanical properties and antibacterial activity					0	3	0	1	0	3		7
530		Pure and zinc doped nano-hydroxyapatite: Synthesis, characterization, antimicrobial and hemolytic studies					3	1	2	3	1	1		11
531		Bioactivity, Cytotoxicity and Antibacterial Evaluation of Undoped, Zn-doped, Sr-doped, and Zn/Sr-codoped Hydroxyapatites Synthesized by a Sol-gel Method					3	3	1	0	1	3		11
539		Synthesis, characterization and in vitro evaluation of zinc and strontium binary doped hydroxyapatite for biomedical application					3	3	1	3	1	1		12
547		Mg/Cu co-substituted hydroxyapatite - Biocompatibility, mechanical properties and antimicrobial activity					3	2	1	3	0	1		10
554		Trace fluorine substituted calcium deficient hydroxyapatite with excellent osteoblastic activity and antibacterial ability					3	3	1	3	1	3		14
556		Experimental and simulation studies of strontium/zinc-codoped hydroxyapatite porous scaffolds with excellent osteoinductivity and antibacterial activity					3	2	1	3	1	3		13
567		Development of Novel Thermal Sprayed Hydroxyapatite-Rare Earth (HA-Re) Coatings for Potential Antimicrobial Applications in Orthopedics					3	3	1	1	1	1		10
580		Chemical stability, antibacterial and osteogenic activities study of strontium-silver co-substituted fluorohydroxyapatite nanopillars: A potential multifunctional biological coating					2	2	1	1	0	2		8
598		One Ion to Rule Them All: Combined Antibacterial, Osteoinductive and Anticancer Properties of Selenite-Incorporated Hydroxyapatite					3	3	3	3	1	3		16
615		Mesoporous Mn-doped hydroxyapatite nanorods obtained via pyridinium chloride enabled microwave-assisted synthesis by utilizing Donax variabilis seashells for implant applications					3	3	1	0	1	3		11
628		Synthesis, structure, thermal stability, mechanical and antibacterial behaviour of lanthanum (La³⁺) substitutions in β-tricalciumphosphate					3	3	3	3	0	2		14
629		Hyperthermia effect and antibacterial efficacy of Fe(3+) /Co(2+) co-substitutions in β-Ca(3) (PO(4) )(2) for bone cancer and defect therapy					3	3	3	3	0	2		14
630		Synthesis, structural analysis, mechanical, antibacterial and hemolytic activity of Mg²⁺ and Cu²⁺ co-substitutions in β-Ca₃(PO₄)₂					3	3	3	3	1	2		15
635		Efficient destruction of bacteria with Ti(IV) and antibacterial ions in co-substituted hydroxyapatite films					0	3	1	3	0	2		9
652		Preparation and characterization of beta-tricalcium phosphate co-doped with monovalent and divalent antibacterial metal ions					3	2	2	0	0	1		8
659		Shareability of antibacterial and osteoblastic-proliferation activities of zinc-doped hydroxyapatite nanoparticles in vitro					3	3	3	3	0	3		15
686		The Influence of Ozonated Olive Oil-Loaded and Copper-Doped Nanohydroxyapatites on Planktonic Forms of Microorganisms					3	3	2	3	1	3		15
707		Antimicrobial effects of metal ions (Ag+, Cu2+, Zn2+) in hydroxyapatite					3	1	2	2	0	1		9
712		The effects of silver, silicon-containing apatite towards bacteria and cell responses					3	1	0	3	1	3		11
713		Effect of silver content on the antibacterial and bioactive properties of silver-substituted hydroxyapatite					3	3	1	3	1	3		14
715		Zinc-substituted hydroxyapatite: a biomaterial with enhanced bioactivity and antibacterial properties					3	3	1	3	1	1		12
716		Silver, silicon co-substituted hydroxyapatite modulates bacteria-cell competition for enhanced osteogenic function					3	0	1	3	1	1		9
815		Synthesis, Characterization, Antibacterial Properties, and In Vitro Studies of Selenium and Strontium Co-Substituted Hydroxyapatite					3	3	1	3	1	3		14
818		Structural modification of nanohydroxyapatite Ca(10)(PO(4))(6)(OH)(2) related to Eu(3+) and Sr(2+) ions doping and its spectroscopic and antimicrobial properties					0	3	2	3	0	3		11
820		Multifunctionality of Nanosized Calcium Apatite Dual-Doped with Li(+)/Eu(3+) Ions Related to Cell Culture Studies and Cytotoxicity Evaluation In Vitro					3	3	3	3	1	3		16
833		Surface Phenomena Enhancing the Antibacterial and Osteogenic Ability of Nanocrystalline Hydroxyapatite, Activated by Multiple-Ion Doping					3	3	3	3	1	2		15
836		Ionized jet deposition of antimicrobial and stem cell friendly silver-substituted tricalcium phosphate nanocoatings on titanium alloy					0	1	1	1	0	3		6
841		Ultra-trace silver-doped hydroxyapatite with non-cytotoxicity and effective antibacterial activity					3	3	2	2	1	3		14
871		Effect of carbonate substitution on physicochemical and biological properties of silver containing hydroxyapatites					3	3	1	3	1	3		14
879		Synthesis, Characterization, and Antimicrobial Activity of Magnesium-Doped Hydroxyapatite Suspensions					3	3	2	3	1	3		15
883		Textural, Structural and Biological Evaluation of Hydroxyapatite Doped with Zinc at Low Concentrations					0	3	2	3	1	3		12
884		Antimicrobial activity of thin solid films of silver doped hydroxyapatite prepared by sol-gel method					3	3	2	2	0	1		11
901		Preparation, characterization and antibacterial property of cerium substituted hydroxyapatite nanoparticles					3	3	1	1	1	1		10
937		Zinc-Containing Hydroxyapatite Enhances Cold-Light-Activated Tooth Bleaching Treatment In Vitro					3	3	3	3	1	3		16
954		Zn-doped mesoporous hydroxyapatites and their antimicrobial properties					3	3	1	3	1	3		14
955		Copper-Doped Biphasic Calcium Phosphate Powders: Dopant Release, Cytotoxicity and Antibacterial Properties					3	1	2	3	0	3		12
984		In Vitro Evaluation of Nanoscale Hydroxyapatite-Based Bone Reconstructive Materials with Antimicrobial Properties					3	1	2	3	1	3		13
